# Supplementary material for: American Exceptionalism: Population Trends and Flight Initiation Distances in Birds from Three Continents
Source: PLoS One. 2014 Sep 16;9(9):e107883. doi: 10.1371/journal.pone.0107883 (PMC4166455; doi:10.1371/journal.pone.0107883)
Supplement: File S1 — Full dataset used in the analyses. (XLSX) [file pone.0107883.s001.xlsx]

## Sheet: NA_Exceptionalism_DATASET
Electronic Supplementary Material S1. Information on species, standardized population trends, log FID (m), sample size for FID, pole-most latitude for breeding distribution, farmland breeding habitat, migration, continent, and log body mass (g).
Species	Standardized trend	log FID	Sample size	Pole-most latitude	Farmland	Migration	Continent	log Body mass
Acanthiza pusilla	0.386	0.636	29	43	0	0	Australia	0.833
Acanthorhynchus tenuirostris	0.019	0.716	39	41	0	0	Australia	1.051
Acridotheres tristis	0.423	1.064	40	38	0	0	Australia	2.116
Actitis hypoleucos	-0.467	1.633	1	68	0	1	Australia	1.681
Ailuroedus crassirostris	0.79	0.958	17	34	0	0	Australia	2.329
Alisterus scapularis	0.467	0.927	8	38	0	0	Australia	2.366
Aprosmictus erythropterus	-0.48	1.509	5	31	0	0	Australia	2.134
Aviceda subcristata	0.379	1.255	1	33	0	0	Australia	2.513
Bubulcus ibis	-0.48	1.777	12	33	1	0	Australia	2.56
Cacatua tenuirostris	0.907	0.585	1	41	1	0	Australia	2.781
Calidris alba	0.293	1.505	5	80	0	1	Australia	1.756
Calidris ferruginea	-1.046	1.396	8	77	0	1	Australia	1.753
Calidris ruficollis	-0.416	1.215	62	77	0	1	Australia	1.428
Callocephalon fimbriatum	-0.964	0.875	2	38	0	0	Australia	2.408
Calyptorhynchus funereus	0.412	1.296	5	43	0	0	Australia	2.875
Cereopsis novaehollandiae	-0.229	1.639	45	43	0	0	Australia	3.551
Chalcophaps indica	-0.419	1.153	2	28	0	0	Australia	2.134
Charadrius bicinctus	-0.854	1.142	10	46	0	1	Australia	1.774
Columba leucomela	3.417	1.414	2	36	0	0	Australia	2.623
Corcorax melanorhamphos	-0.801	1.17	16	38	0	0	Australia	2.561
Gallirallus philippensis	1.47	1.284	4	38	0	0	Australia	2.332
Geopelia humeralis	0.914	1.211	4	33	0	0	Australia	2.124
Grus rubicunda	-0.821	2.087	5	38	0	0	Australia	3.804
Haematopus fuliginosus	-0.202	1.492	61	43	0	0	Australia	2.913
Irediparra gallinacea	1.349	1.511	10	32	0	0	Australia	2.02
Larus dominicanus	1.552	1.405	15	43	0	0	Australia	2.974
Leucosarcia melanoleuca	0.655	1.267	23	38	0	0	Australia	2.633
Lichenostomus chrysops	0.072	0.684	31	38	0	0	Australia	1.238
Lichenostomus flavus	0.83	0.806	6	21	0	0	Australia	1.33
Limosa lapponica	-0.529	1.345	196	75	0	1	Australia	2.378
Limosa limosa	-1.263	1.323	6	66	0	1	Australia	2.464
Lonchura castaneothorax	-0.613	1.133	12	33	0	0	Australia	1.134
Lonchura punctulata	-0.69	1.039	43	33	0	0	Australia	1.199
Lopholaimus antarcticus	0.215	1.119	5	34	0	0	Australia	2.696
Manorina melanophrys	-0.622	0.599	44	38	0	0	Australia	1.509
Menura novaehollandiae	-0.885	1.022	26	38	0	0	Australia	3.041
Monarcha melanopsis	-0.235	1.043	6	37	0	0	Australia	1.356
Monarcha trivirgatus	1.188	0.753	3	31	0	0	Australia	1.104
Myzomela obscura	0.766	0.301	1	26	0	0	Australia	1.083
Nectarinia venusta	0.62	1.067	6	24	0	0	Australia	0.954
Oriolus sagittatus	0.26	1.009	33	38	0	1	Australia	1.979
Orthonyx temminckii	-0.48	0.652	5	31	0	0	Australia	1.773
Passer montanus	-0.944	0.789	1	38	0	0	Australia	1.332
Petroica phoenicea	-1.605	1.196	45	43	0	0	Australia	1.114
Phylidonyris melanops	-0.94	0.987	12	37	0	0	Australia	1.288
Platycercus adscitus	-0.631	1.322	3	29	0	0	Australia	2.045
Platycercus eximius	-0.18	1.113	30	43	0	0	Australia	2.017
Pluvialis fulva	-1.214	1.335	24	72	0	1	Australia	2.152
Pluvialis squatarola	-0.715	1.368	1	77	0	1	Australia	2.379
Ptilonorhynchus violaceus	0.403	0.95	30	38	0	0	Australia	2.349
Recurvirostra novaehollandiae	-0.48	1.512	1	35	0	0	Australia	2.512
Sericornis citreogularis	-0.48	0.739	52	34	0	0	Australia	1.281
Sericornis magnirostra	0.244	0.442	20	37	0	0	Australia	0.989
Sterna albifrons	-0.695	1.327	21	42	0	1	Australia	1.712
Sterna hirundo	-0.693	1.313	8	65	0	1	Australia	2.079
Todiramphus macleayii	-0.724	1.047	10	31	0	1	Australia	1.572
Trichoglossus chlorolepidotus	-0.48	0	1	37	0	0	Australia	1.94
Turdus merula	1.084	1.491	1	43	0	0	Australia	2.053
Accipiter nisus	0.302	1.272	3	70.31	0	1	Europe	2.31
Acrocephalus palustris	0.128	0.989	13	63.93	0	1	Europe	1.079
Acrocephalus schoenobaenus	-0.491	0.846	53	70.63	0	1	Europe	1.076
Acrocephalus scirpaceus	-0.098	0.857	19	64.64	0	1	Europe	1.072
Aegithalos caudatus	0.386	0.776	34	70.33	0	0	Europe	0.944
Alauda arvensis	-0.498	1.439	65	71.16	1	1	Europe	1.561
Anthus campestris	-2.466	1.26	2	59.64	1	1	Europe	1.459
Anthus pratensis	-0.546	1.025	129	71.17	1	1	Europe	1.284
Anthus trivialis	-0.891	1.074	45	0.5	0	1	Europe	1.369
Apus apus	-0.122	1.581	2	70	0	1	Europe	1.598
Buteo buteo	1.074	1.781	19	67.33	0	1	Europe	2.907
Carduelis cannabina	-0.602	1.025	95	66	1	1	Europe	1.278
Carduelis carduelis	0.761	0.857	49	63.57	0	1	Europe	1.193
Carduelis chloris	0.253	0.895	146	70.31	0	0	Europe	1.442
Carduelis flammea	-0.247	0.851	8	76	0	1	Europe	1.116
Carduelis spinus	-0.209	0.685	13	70	0	1	Europe	1.14
Certhia brachydactyla	-0.053	0.943	20	55.74	0	0	Europe	0.961
Certhia familiaris	0.139	0.82	9	70.33	0	0	Europe	0.961
Ciconia ciconia	1.085	1.544	1	59.73	1	1	Europe	3.538
Coccothraustes coccothraustes	0.88	0.836	2	62.5	0	1	Europe	1.738
Columba oenas	0.431	1.193	11	65	0	1	Europe	2.498
Columba palumbus	0.831	1.266	493	67.33	0	1	Europe	2.694
Corvus corax	1.798	1.879	17	81	0	0	Europe	3.079
Corvus corone	0.379	1.377	266	71.17	0	0	Europe	2.736
Corvus frugilegus	0.671	1.651	145	65.33	1	0	Europe	2.657
Corvus monedula	-0.073	1.315	125	66.36	0	0	Europe	2.396
Cuculus canorus	-0.31	1.481	17	70.47	0	1	Europe	2.081
Delichon urbica	-0.533	0.815	31	70.33	0	1	Europe	1.291
Dendrocopos major	0.546	1.143	21	68.67	0	0	Europe	1.953
Dryocopus martius	0.907	1.469	4	69.33	0	0	Europe	2.436
Emberiza cirlus	1.311	0.845	1	51.73	1	0	Europe	1.376
Emberiza citrinella	-0.564	1.011	151	70.44	1	0	Europe	1.427
Emberiza schoeniclus	0.027	0.962	97	71.18	0	1	Europe	1.274
Erithacus rubecula	0.566	0.768	239	70	0	1	Europe	1.214
Falco tinnunculus	-0.115	1.514	10	70.63	1	1	Europe	2.242
Ficedula hypoleuca	-0.251	0.775	3	70.67	0	1	Europe	1.157
Fringilla coelebs	0.153	0.914	344	71.25	0	1	Europe	1.384
Galerida cristata	-4.598	1.156	54	57.59	1	0	Europe	1.65
Galerida theklae	2.465	0.856	15	43.33	1	0	Europe	1.551
Gallinago gallinago	-0.647	1.412	6	71.25	0	1	Europe	2.027
Garrulus glandarius	0.177	1.246	63	69.83	0	0	Europe	2.209
Hippolais icterina	-0.515	0.935	28	70	0	1	Europe	1.124
Hirundo rustica	-0.049	1.041	105	70.38	1	1	Europe	1.281
Lanius collurio	0.173	0.98	30	66.33	1	1	Europe	1.487
Lanius senator	-1.221	1.041	6	53.85	1	1	Europe	1.556
Locustella naevia	-0.286	1.177	2	66	0	1	Europe	1.104
Luscinia luscinia	-0.602	1.201	4	65	0	1	Europe	1.398
Luscinia megarhynchos	-1.145	0.912	5	54.42	0	1	Europe	1.304
Merops apiaster	1.384	1.568	3	57.5	0	1	Europe	1.741
Miliaria calandra	-1.051	1.038	69	50.26	1	0	Europe	1.678
Motacilla alba	0.02	0.958	203	71.17	0	1	Europe	1.317
Motacilla cinerea	-0.693	0.893	40	70.33	0	1	Europe	1.239
Motacilla flava	-0.306	1.074	33	70.67	1	1	Europe	1.242
Muscicapa striata	-0.926	0.986	15	70.5	0	1	Europe	1.19
Nucifraga caryocatactes	-0.884	0.925	3	67.33	0	0	Europe	2.286
Oenanthe oenanthe	-1.687	1.248	27	71.17	0	1	Europe	1.379
Oriolus oriolus	0.754	1.598	6	62.86	0	1	Europe	1.836
Parus ater	0.087	0.732	12	67.33	0	0	Europe	0.966
Parus caeruleus	0.476	0.713	231	67.33	0	0	Europe	1.07
Parus cristatus	-0.491	0.785	30	67	0	0	Europe	1.047
Parus major	0.476	0.733	361	70.67	0	0	Europe	1.267
Parus montanus	-1.159	0.749	7	70.67	0	0	Europe	1.066
Parus palustris	-0.727	0.806	33	65	0	0	Europe	1.076
Passer domesticus	-0.477	0.6	315	71.25	0	0	Europe	1.482
Passer montanus	-0.515	0.76	187	70.1	1	0	Europe	1.336
Perdix perdix	-2.404	1.408	31	65.67	0	0	Europe	2.582
Phoenicurus ochruros	0.306	0.859	30	60.36	0	1	Europe	1.204
Phoenicurus phoenicurus	0.08	1.042	23	70.5	0	1	Europe	1.201
Phylloscopus bonelli	-1.026	0.695	3	51.92	0	1	Europe	0.889
Phylloscopus collybita	1.147	0.795	55	70.29	0	1	Europe	0.886
Phylloscopus trochilus	-0.456	0.8	120	71.18	0	1	Europe	0.971
Pica pica	-0.004	1.139	430	71.25	0	0	Europe	2.358
Picus viridis	0.897	1.315	44	66	0	0	Europe	2.287
Prunella modularis	-0.334	0.751	76	70.67	0	1	Europe	1.278
Pyrrhocorax pyrrhocorax	0.396	2.079	2	56.11	0	0	Europe	2.519
Pyrrhula pyrrhula	-0.327	0.863	18	70.31	0	1	Europe	1.492
Regulus ignicapillus	0.351	0.659	9	56.3	0	1	Europe	0.72
Regulus regulus	-0.032	0.592	43	70.29	0	1	Europe	0.763
Saxicola rubetra	-0.453	1.171	33	70	1	1	Europe	1.22
Saxicola torquata	-0.046	1.066	22	66.65	1	1	Europe	1.173
Serinus serinus	-1.061	0.766	71	59.81	1	1	Europe	1.077
Sitta europaea	0.549	0.842	28	67	0	0	Europe	1.378
Streptopelia decaocto	0.873	0.859	82	69.67	0	0	Europe	2.304
Streptopelia turtur	-1.124	0.849	1	63.84	1	1	Europe	2.135
Sturnus unicolor	1.464	1.155	6	43.75	1	0	Europe	1.957
Sturnus vulgaris	-0.706	1.027	221	71.25	1	1	Europe	1.906
Sylvia atricapilla	1.06	0.802	81	70.1	0	1	Europe	1.275
Sylvia borin	-0.126	0.829	49	70.31	0	1	Europe	1.28
Sylvia communis	0.514	0.906	183	69.33	1	1	Europe	1.161
Sylvia curruca	0.149	0.773	51	69.67	0	1	Europe	1.093
Sylvia melanocephala	1.113	0.822	39	46	0	0	Europe	1.129
Tringa hypoleucos	-0.56	1.275	13	71.25	0	1	Europe	1.679
Troglodytes troglodytes	0.775	0.743	105	69.33	0	0	Europe	0.949
Turdus iliacus	0.139	1.007	6	71.17	0	1	Europe	1.798
Turdus merula	0.396	0.898	722	71.17	0	1	Europe	1.982
Turdus philomelos	0.059	0.975	125	70.33	0	1	Europe	1.848
Turdus pilaris	0.441	0.98	129	71.17	0	1	Europe	1.964
Turdus viscivorus	-0.247	1.305	16	69	0	1	Europe	2.071
Upupa epops	0.563	1.3	16	60	1	1	Europe	1.826
Vanellus vanellus	-1.249	1.52	91	70.16	1	1	Europe	2.339
Ardea alba	2.958	1.589	61	52	0	0	North America	3.079
Ardea herodias	-0.152	1.563	64	61	0	0	North America	3.411
Callipepla californica	1.357	1.204	42	51	0	1	North America	2.246
Campylorhynchus brunneicapillus	-1.249	1.029	12	38	0	0	North America	1.59
Carduelis tristis	1.632	1.017	20	56	0	1	North America	1.121
Carpodacus mexicanus	-0.746	1.004	84	50	0	1	North America	1.33
Catoptrophorus semipalmatus	0.214	1.303	123	72	0	0	North America	2.332
Chamaea fasciata	-0.609	0.708	194	48	0	0	North America	1.253
Colaptes auratus	-0.38	1.267	16	67	0	0	North America	2.152
Corvus brachyrhynchos	-1.158	1.38	22	63	0	1	North America	2.661
Dendroica coronata	0.58	0.968	83	70	0	1	North America	1.223
Dendroica petechia	-0.289	0.898	51	70	0	0	North America	1.107
Geothlypis trichas	-0.198	0.954	21	65	0	0	North America	1.013
Himantopus mexicanus	0.123	1.348	74	48	0	0	North America	2.22
Junco hyemalis	-0.472	0.949	31	70	0	0	North America	1.427
Larus delawarensis	-0.975	1.342	17	61	0	1	North America	2.753
Melanerpes formicivorus	0.031	1.217	58	47	0	0	North America	1.919
Melospiza melodia	0.123	0.919	131	61	0	0	North America	1.474
Mimus polyglottos	1.769	1.076	21	51	0	1	North America	1.686
Molothrus ater	-0.152	0.924	15	61	0	1	North America	1.69
Myiarchus cinerascens	0.351	1.22	12	49	0	0	North America	1.435
Numenius americanus	-0.701	1.41	23	51	0	0	North America	2.838
Phainopepla nitens	-0.518	1.149	16	41	0	1	North America	1.38
Psaltriparus minimus	-0.655	0.863	85	50	0	0	North America	0.778
Regulus calendula	-1.661	0.653	27	70	0	0	North America	0.987
Sayornis nigricans	1.632	1.262	49	42	0	0	North America	1.29
Selasphorus rufus	0.077	0.771	15	61	0	0	North America	0.544
Sterna caspia	0.809	1.575	16	62	0	0	North America	2.893
Sturnella neglecta	-1.158	1.529	11	57	1	1	North America	2.049
Sturnus vulgaris	-0.06	1.117	15	66	1	1	North America	1.928
Thryomanes bewickii	-0.243	0.898	60	48	0	0	North America	0.996
Troglodytes aedon	0.9	0.806	15	59	0	0	North America	1.037
Turdus migratorius	-0.198	1.049	91	70	0	1	North America	2.013
Zenaida macroura	-0.884	1.19	104	56	0	1	North America	2.09
Zonotrichia leucophrys	-1.57	0.919	197	71	0	1	North America	1.585
