# Supplementary material for: American Exceptionalism: Population Trends and Flight Initiation Distances in Birds from Three Continents
Source: PLoS One. 2014 Sep 16;9(9):e107883. doi: 10.1371/journal.pone.0107883 (PMC4166455; doi:10.1371/journal.pone.0107883)
Supplement: File S4 — OU optimized models based on Hackett [32] . (XLSX) [file pone.0107883.s004.xlsx]

## Sheet: OU_optimized_models-HACKETT
Electronic Supplementary Material S4: Candidates PGLS models based on Hackett phylogeny assuming a Ornstein-Uhlenbeck (OU) model of evolution (with alpha optimized by maximum likelihood). The models describe the relationship between population trends of birds and continent (cont), farmland (farm), latitude (lat), flight initiation distance (FID), body mass (body), migration (migrat), and includin…
Intercept	Cont	Farm	Lat	FID	Body	Migrat	Cont: Farm	Cont: Lat	Cont: FID	Cont: Body	Cont: Migrat	FID: Body	logLik	AICc	delta AICc	Akaike weight
-0.839334	+	-0.980674		2.17237	-2.13515	0.110165	+		+	+		1.01469	-290.634	616.358	0	0.53864
-2.02352	+	0.430132		1.49554	0.15247		+		+				-296.541	618.815	2.45648	0.157718
-1.91844	+	0.214273		1.8217		-0.490011	+		+		+		-295.138	620.637	4.27805	0.0634353
-0.594492	+			1.89807	-2.15665				+	+		1.07302	-298.061	621.856	5.49712	0.0344837
-0.561319	+	0.862031			0.223558		+						-301.636	622.255	5.89666	0.0282393
-0.549625	+	-0.150894		0.0424823	-0.644503	0.0455827	+		+			0.723604	-295.957	622.273	5.91471	0.0279857
-0.643491	+	0.280376		0.440227			+						-302.068	623.119	6.76016	0.0183379
-0.48106	+	0.412577		0.111406	-0.530157	-0.405131	+		+		+	0.639569	-294.105	623.301	6.94235	0.0167412
0.771447	+	0.390904		-1.30863	-0.528467		+					0.687065	-299.989	623.437	7.07861	0.0156386
-0.177114	+	0.607438					+						-303.498	623.779	7.4201	0.0131839
-2.0219	+	0.307344		1.51842	0.143832	-0.0286458	+		+				-297.92	623.873	7.51471	0.0125748
-1.79347	+	0.599038		1.47223	0.14509	-0.500633	+		+		+		-295.675	624.062	7.70308	0.0114445
-0.544813	+	-0.669369			0.221898								-304.809	624.224	7.86529	0.0105529
-0.554085	+	0.830918		-0.0126749	0.227162		+						-301.902	625.012	8.65341	0.00711597
-0.360794	+			1.69635	-2.37942	0.137112			+	+		1.23076	-298.582	625.197	8.83867	0.00648644
-0.161106	+	-0.711068											-306.573	625.599	9.24004	0.00530701
-0.360586	+	1.16071			0.226911	-0.536541	+				+		-300.329	626.391	10.0328	0.00357022
-0.495239	+	0.481992		0.489656		-0.521264	+				+		-300.474	626.681	10.3227	0.00308856
-0.549125	+	0.792389			0.224229	-0.034681	+						-303.011	627.231	10.8723	0.0023464
-0.918462	+	0.761864			0.43137		+			+			-301.95	627.358	10.9996	0.00220173
-2.51761	+	-0.0135082	-0.00274417	3.56176	-0.740256		+		+	+			-297.453	627.618	11.2595	0.00193346
-0.636865	+	0.152476		0.454818		-0.0573777	+						-303.293	627.794	11.4359	0.00177021
0.889894	+	0.922923		-1.28222	-0.492509	-0.433662	+				+	0.665972	-298.779	627.917	11.5589	0.00166462
0.0279233	+	1.01303				-0.532753	+				+		-302.336	628.131	11.7728	0.00149575
0.854089	+	0.475621		-1.42778	-0.564513	0.0459897	+					0.731903	-301.217	628.167	11.8087	0.0014692
-0.164408	+	0.527238				-0.0330156	+						-304.857	628.698	12.3397	0.00112661
0.536739	+	0.390447		-1.32607	-0.380162		+			+		0.686202	-300.423	628.879	12.5209	0.00102901
-0.52543	+	-0.667314			0.220333	-0.0447431							-306.07	628.923	12.5647	0.0010067
-0.920639	+	-0.681284			0.440986					+			-305.047	629.078	12.7196	0.000931715
-0.401563	+	0.997937		0.0759987	0.203419	-0.534366	+				+		-300.526	629.085	12.727	0.000928273
-0.779473	+	-0.722816	0.000169747	2.12457	-1.9623	-0.282272	+		+	+	+	0.930373	-293.349	629.091	12.7325	0.000925682
-2.70491	+			3.63137	-0.774837				+	+			-302.829	629.117	12.759	0.000913524
-0.551964	+	0.735607		0.00933045	0.220452	-0.0361185	+						-303.262	629.983	13.625	0.000592476
-0.908029	+	0.737466		-0.0214031	0.438493		+			+			-302.209	630.151	13.7925	0.00054488
-0.141157	+	-0.705036				-0.0559826							-307.777	630.16	13.8014	0.000542453
0.0852249		-0.549295											-311.444	631.1	14.7418	0.000338973
-0.220338	+			-0.584833	-0.52916				+			0.799745	-305.001	631.211	14.8526	0.000320695
-0.253215		-0.522384			0.193705								-310.558	631.438	15.0791	0.000286362
-0.719428	+	1.07353			0.436495	-0.540041	+			+	+		-300.654	631.668	15.3093	0.000255231
-0.20623	+	0.802161	-0.0063432		0.233001		+						-305.279	631.766	15.4077	0.000242975
-0.906206	+	0.688685			0.431852	-0.0339971	+			+			-303.325	632.383	16.0243	0.000178512
-0.30385	+	-0.126724	-0.00434866	0.0229967	-0.623307	0.0632379	+		+			0.716563	-299.883	632.478	16.12	0.000170175
-0.554799	+		-0.000723162	1.88879	-2.14476				+	+		1.06897	-302.244	632.522	16.1634	0.000166519
-0.31388	+	0.157629	-0.00605395	0.463612			+						-305.769	632.748	16.3893	0.000148735
-0.188847		-0.565154		0.270641									-311.276	632.873	16.5149	0.000139679
-2.56339	+	-0.714672	0.00083125	3.57908	-0.747164	-0.441692	+		+	+	+		-296.561	633.054	16.6953	0.000127634
1.06379	+	0.309366	-0.005752	-1.27053	-0.510613		+					0.673448	-303.733	633.199	16.8405	0.000118693
-0.156068	+	-0.678644	-0.00694058		0.231813								-308.324	633.431	17.0722	0.000105708
0.662974	+	0.495075		-1.47903	-0.438512	0.0513624	+			+		0.745578	-301.619	633.598	17.2391	9.72491e-05
0.671262	+	0.924703		-1.31112	-0.35087	-0.436078	+			+	+	0.669425	-299.258	633.607	17.2487	9.67831e-05
0.103267	+	0.556162	-0.00478974				+						-307.391	633.765	17.4068	8.94244e-05
-0.374535	+	0.430654	-0.00166713	0.0874565	-0.526665	-0.394362	+		+		+	0.642779	-298.142	633.781	17.4224	8.8729e-05
-0.903262	+	-0.67917			0.441075	-0.0476735				+			-306.297	633.803	17.4444	8.77615e-05
-1.74483	+	0.316461	-0.00464074	1.48484	0.157328	-0.0105208	+		+				-301.806	633.972	17.6136	8.06395e-05
-2.70565	+			3.63191	-0.775061	0.00126967			+	+			-304.142	634.017	17.659	7.88322e-05
-1.89922	+			1.04763	0.352468				+				-307.615	634.213	17.8548	7.14781e-05
-0.751796	+	0.926938		0.0636869	0.415658	-0.538198	+			+	+		-300.857	634.425	18.067	6.42842e-05
-0.191884	+	0.773547	-0.00642094	-0.0181958	0.238518		+						-305.528	634.514	18.1553	6.15064e-05
-1.72625	+	0.612591	-0.00112274	1.46104	0.149563	-0.493692	+		+		+		-299.721	634.533	18.1748	6.09098e-05
-0.907755	+	0.633077		0.00411624	0.430604	-0.0357303	+			+			-303.569	635.172	18.8137	4.42534e-05
0.156358	+	-0.718419	-0.00543371										-310.365	635.335	18.9767	4.07905e-05
-0.20646	+		-0.00249314	1.6493	-2.35517	0.147423			+	+		1.22862	-302.667	635.694	19.3353	3.40959e-05
-0.118782	+			-0.722451	-0.580741	0.0559323			+			0.856519	-306.135	635.729	19.3706	3.34984e-05
0.0762093		-0.5515				0.0175806							-312.753	635.827	19.4681	3.1904e-05
1.48031				-2.17106	-0.467527							0.811245	-311.714	635.88	19.521	3.10713e-05
-0.275551		-0.527098			0.195794	0.0365968							-311.835	636.121	19.763	2.7531e-05
-2.15113	+			1.85554					+				-309.686	636.155	19.7963	2.70755e-05
1.31907	+			-2.13035	-0.547145							0.867384	-309.933	636.648	20.2899	2.11544e-05
-0.250852	+	1.14244	-0.00203583		0.229458	-0.523387	+				+		-304.348	636.729	20.3707	2.03172e-05
-0.207458	+	0.757137	-0.00624087		0.232707	-0.0110625	+						-306.674	636.806	20.4477	1.95494e-05
-0.566987	+	0.689352	-0.00637489		0.443995		+			+			-305.589	636.912	20.5533	1.85444e-05
-0.477926	+	0.480169	-0.000308117	0.489613		-0.519268	+				+		-304.536	637.105	20.7464	1.68373e-05
-0.331649	+	0.0782232	-0.00566379	0.471731		-0.0355227	+						-307.049	637.556	21.1978	1.34354e-05
-0.19606		-0.566888		0.270929		0.0135548							-312.585	637.621	21.2628	1.30058e-05
1.23745	+	0.441407	-0.00663299	-1.45438	-0.561485	0.0736085	+					0.740716	-304.804	637.641	21.2823	1.28797e-05
1.06635	+	0.922171	-0.00276665	-1.32021	-0.491363	-0.415097	+				+	0.674461	-302.754	638.22	21.8617	9.64043e-06
-0.161799	+	-0.67613	-0.00674285		0.23115	-0.0141492							-309.637	638.257	21.8988	9.46304e-06
-0.533383	+	-0.691542	-0.00702173		0.454474					+			-308.548	638.304	21.9455	9.24466e-06
0.0380347	+	1.01119	-0.000180422			-0.531583	+				+		-306.387	638.507	22.1488	8.35129e-06
0.101494	+	0.503661	-0.0046558			-0.0157661	+						-308.75	638.709	22.3504	7.55036e-06
0.784804	+	0.296778	-0.00550274	-1.26722	-0.34776		+			+		0.663755	-304.208	638.775	22.4166	7.3045e-06
-0.269377	+	-0.838653	-0.0133678	2.13146	-1.73972		+	+	+	+		0.820069	-299.491	638.913	22.5545	6.81795e-06
-1.88896	+			1.06007	0.346123	-0.0324608			+				-308.868	638.946	22.5871	6.70763e-06
-0.120156				-0.623151	0.429071								-314.32	638.961	22.603	6.65472e-06
-0.291364	+	0.999098	-0.00190381	0.0617331	0.210275	-0.522474	+				+		-304.538	639.435	23.0764	5.25193e-06
-0.202192	+	0.70438	-0.00631196	-0.000191567	0.232291	-0.0115464	+						-306.91	639.554	23.1958	4.94756e-06
-2.53247	+		-0.00261684	3.57418	-0.750756				+	+			-306.911	639.554	23.1959	4.94743e-06
1.64088				-2.41682	-0.567875	0.109153						0.92027	-312.509	639.624	23.2657	4.77768e-06
-0.551162	+	0.665099	-0.00645575	-0.0232991	0.451903		+			+			-305.831	639.695	23.3367	4.61114e-06
-0.39686					0.223978								-315.862	639.936	23.578	4.08701e-06
-0.357875		-0.58326	0.00695053										-314.839	639.999	23.64	3.96213e-06
0.141175	+	-0.713198	-0.0049692			-0.0342025							-311.628	640.039	23.6804	3.88295e-06
-0.619335	+				0.255134								-313.854	640.161	23.802	3.65384e-06
-0.690309		-0.553245	0.00684718		0.192832								-313.96	640.371	24.0125	3.28893e-06
-2.11805	+			1.85087		-0.0725964			+				-310.761	640.506	24.1479	3.07358e-06
-0.376203	+			-0.483955	0.412553								-312.996	640.598	24.2392	2.93646e-06
-0.00977397													-317.422	640.972	24.6132	2.43558e-06
1.40083	+			-2.24511	-0.590222	0.0499887						0.915581	-311.085	641.153	24.7942	2.22493e-06
-1.92085	+			1.82396		-0.505238			+		+		-308.848	641.155	24.7963	2.22256e-06
-0.684583		-0.597484	0.00742644	0.292724									-314.533	641.518	25.1596	1.85335e-06
-0.0803686	+		-0.00286131	-0.568664	-0.504353				+			0.783295	-309.069	641.596	25.2372	1.78287e-06
1.23289	+			-2.21724	-0.489551					+		0.907838	-310.238	641.686	25.3271	1.70448e-06
-0.568078	+	0.642905	-0.00628805		0.444014	-0.0104591	+			+			-306.98	641.994	25.6351	1.46122e-06
-1.69031	+	-0.905139	-0.0163492	3.40006	-0.658552		+	+	+	+			-302.264	642.025	25.6664	1.43848e-06
-0.6024	+	1.0517	-0.00221758		0.440731	-0.525736	+			+	+		-304.662	642.036	25.6777	1.4304e-06
-0.180105	+												-316.329	642.98	26.6212	8.92432e-07
-0.540522	+	-0.688865	-0.00677634		0.453776	-0.0177358				+			-309.858	643.175	26.8162	8.09515e-07
1.00357	+	0.443199	-0.00633174	-1.48125	-0.4243	0.0755349	+			+		0.744906	-305.262	643.235	26.8765	7.85499e-07
-0.129493				-0.629142	0.432317	0.0183921							-315.602	643.656	27.2979	6.36251e-07
-0.175698				0.16372									-317.749	643.711	27.3527	6.19071e-07
0.839646	+	0.922185	-0.00273137	-1.34484	-0.346617	-0.418032	+			+	+	0.676049	-303.233	643.962	27.604	5.45979e-07
0.872947	+	1.03285	-0.0248234		0.234521		+	+					-309.203	644.139	27.7805	4.99842e-07
-1.6352	+		-0.00432821	1.02105	0.362643				+				-311.539	644.286	27.9274	4.64444e-07
-2.52774	+		-0.00280025	3.57531	-0.750995	0.013119			+	+			-308.184	644.401	28.0424	4.385e-07
-0.588736	+				0.251721	-0.0636133							-314.978	644.561	28.2024	4.04777e-07
-0.394179					0.223674	-0.00410601							-317.156	644.633	28.2746	3.90432e-07
-0.365337		-0.575763	0.00726012			-0.0277917							-316.093	644.638	28.2797	3.89442e-07
-0.475457	+			0.277782									-316.122	644.695	28.3367	3.78502e-07
-0.562243	+	0.59102	-0.0063615	-0.00333038	0.445358	-0.0112789	+			+			-307.209	644.778	28.4199	3.63077e-07
-0.631382	+	0.926379	-0.00213001	0.0478388	0.424939	-0.524918	+			+	+		-304.856	644.804	28.4454	3.58476e-07
-0.691532		-0.549615	0.00694495		0.192192	-0.00941871							-315.251	645.107	28.7486	3.08055e-07
-0.997993	+	0.18432	-0.0163515	1.8179		-0.384106	+	+	+		+		-303.837	645.171	28.8123	2.98399e-07
-0.366037	+			-0.464943	0.40418	-0.0409853							-314.21	645.203	28.844	2.93694e-07
-0.921285	+				0.430695					+			-314.269	645.321	28.9621	2.76865e-07
0.00470311						-0.027365							-318.677	645.567	29.2082	2.44809e-07
2.01876	+	0.402499	-0.0237452	-1.12288	-0.522091		+	+				0.653854	-307.617	645.593	29.2347	2.41578e-07
-0.679731	+			-0.491796	0.593955					+			-313.379	645.742	29.3839	2.24215e-07
1.20448			0.00500513	-2.19559	-0.51843							0.845508	-315.591	645.787	29.4289	2.1923e-07
0.0919858	+		-0.00372957	-0.739787	-0.562776	0.0715387			+			0.850908	-310.108	645.95	29.5916	2.02096e-07
1.37187	+			-2.37985	-0.56425	0.0628952				+		0.977918	-311.322	646.102	29.744	1.87276e-07
-0.698498		-0.5902	0.0078273	0.297135		-0.0359004							-315.762	646.13	29.7713	1.84733e-07
1.17146	+	0.812515	-0.0230377				+	+					-311.434	646.326	29.9676	1.67459e-07
-1.99022	+		-0.00271254	1.85349					+				-313.752	646.488	30.1292	1.54465e-07
1.53476	+		-0.00444832	-2.10103	-0.51763							0.848479	-313.856	646.696	30.3372	1.39206e-07
0.79548	+	0.858788	-0.0245279	0.118761	0.196323		+	+					-309.367	646.768	30.4099	1.34236e-07
-0.65296	+	0.365014	-0.0234718	1.52887	0.131823	0.00935715	+	+	+				-305.918	646.927	30.5684	1.24008e-07
-0.14755	+					-0.0836308							-317.324	647.099	30.7404	1.13793e-07
-0.161299				0.164029		-0.0278121							-319.002	648.324	31.9656	6.16668e-08
-0.44878	+			0.28573		-0.090205							-317.07	648.746	32.3876	4.9938e-08
-0.81981	+	0.497401	-0.0174664	1.49115	0.136326	-0.386821	+	+	+		+		-304.417	648.765	32.4063	4.9472e-08
0.566794	+	0.910205	-0.0269146		0.483893		+	+		+			-309.223	648.805	32.4466	4.8485e-08
-1.64288	+		-0.00412696	1.02783	0.359325	-0.0145414			+				-312.795	649.049	32.6905	4.2919e-08
0.610202	+	0.271088	-0.0229633	0.526057		-0.00103326	+	+					-310.539	649.112	32.7538	4.15816e-08
-0.721198	+				0.437529	-0.544521				+	+		-312.846	649.15	32.7916	4.08028e-08
0.879222	+	0.994536	-0.0249956		0.23449	0.0100334	+	+					-310.597	649.228	32.8697	3.92396e-08
-0.385699			0.00386621	-0.590987	0.418762								-318.411	649.274	32.9158	3.8346e-08
2.26823	+	0.554206	-0.0252217	-1.35643	-0.602573	0.0978995	+	+				0.748299	-308.515	649.742	33.3831	3.03563e-08
-0.897364	+				0.431467	-0.0651345				+			-315.381	649.745	33.3867	3.03014e-08
-0.713661			0.00487456		0.224397								-319.767	649.855	33.496	2.86898e-08
-0.320844	+		-0.00532728		0.262865								-317.655	649.915	33.557	2.7829e-08
1.38109			0.00393892	-2.37062	-0.581304	0.0800493						0.918238	-316.572	649.926	33.5676	2.76815e-08
-0.0602393	+		-0.00556425	-0.492358	0.423382								-316.762	650.307	33.9482	2.28844e-08
-0.67392	+			-0.472299	0.587982	-0.0418933				+			-314.586	650.38	34.0218	2.2058e-08
0.401684	+	0.551852	-0.0165803	0.519873		-0.413078	+	+			+		-308.924	650.56	34.2011	2.01658e-08
0.659222	+	1.23814	-0.0183819		0.232969	-0.417487	+	+			+		-308.942	650.596	34.2376	1.98012e-08
-0.322203			0.00481876										-321.338	650.89	34.5312	1.70982e-08
-2.01009	+		-0.001877	1.84995		-0.0651588			+				-314.851	650.911	34.5526	1.69157e-08
1.70758	+		-0.00544528	-2.26922	-0.576591	0.0761124						0.917625	-314.863	650.935	34.5768	1.67127e-08
1.73408	+	0.387203	-0.0254033	-1.07524	-0.287563		+	+		+		0.617212	-307.964	651.019	34.6606	1.60267e-08
1.17616	+	0.789016	-0.0231697			0.00788281	+	+					-312.805	651.343	34.9849	1.36275e-08
-2.06304	+		0.00252198	1.82476		-0.521508			+		+		-312.809	651.35	34.9919	1.35798e-08
0.497487	+	0.739527	-0.0266386	0.109155	0.447533		+	+		+			-309.392	651.495	35.1364	1.26335e-08
2.01196	+	0.940696	-0.0191537	-1.3222	-0.550823	-0.301061	+	+			+	0.712265	-307.06	651.616	35.2578	1.18892e-08
0.793053	+	0.785891	-0.0246758	0.132579	0.191992	0.0101104	+	+					-310.736	651.831	35.4723	1.06806e-08
1.40617	+		-0.00397741	-2.17868	-0.452226					+		0.884641	-314.213	651.884	35.5253	1.04013e-08
0.947786	+	1.13119	-0.0164135			-0.426357	+	+			+		-311.104	652.568	36.2099	7.38634e-09
0.0307393	+		-0.00360171										-320.33	653.111	36.7522	5.63191e-09
0.575349	+	1.00427	-0.0181262	0.129523	0.192761	-0.415434	+	+			+		-309.069	653.228	36.8696	5.31094e-09
-0.526064			0.00513552	0.180917									-321.601	653.522	37.1638	4.58431e-09
-0.959295	+	0.321863		-0.277845	0.224775		+		+			0.352313	-312.824	653.681	37.3228	4.23408e-09
-0.391341			0.0040306	-0.585822	0.416277	-0.011216							-319.645	653.896	37.5377	3.80265e-09
0.573085	+	0.875425	-0.0271046		0.484208	0.0111476	+	+		+			-310.613	653.937	37.5786	3.72567e-09
-0.723629			0.00544915		0.221451	-0.0419166							-320.946	654.343	37.9842	3.04187e-09
-0.333624	+		-0.00473895		0.259762	-0.0419324							-318.844	654.47	38.1118	2.85384e-09
-0.245679	+		-0.00408074	0.286349									-320.073	654.752	38.3939	2.47843e-09
-0.0690017	+		-0.00534249	-0.4848	0.419772	-0.0155513							-317.999	654.982	38.6236	2.20948e-09
-0.346245			0.00573578			-0.0668616							-322.408	655.138	38.779	2.04427e-09
-0.632263	+		-0.00523923		0.440917					+			-318.081	655.145	38.7864	2.03676e-09
2.01843	+	0.546556	-0.0266954	-1.3294	-0.392266	0.0941281	+	+		+		0.721476	-308.889	655.276	38.9173	1.9077e-09
0.366053	+	1.14092	-0.0205541		0.475295	-0.407452	+	+		+	+		-309.013	655.522	39.1638	1.68655e-09
-0.37431	+		-0.00546707	-0.499586	0.60722					+			-317.159	655.526	39.1679	1.68301e-09
1.64213	+		-0.00503209	-2.39081	-0.54445	0.0859925				+		0.974301	-315.156	656.045	39.6862	1.29883e-09
0.49463	+	0.6693	-0.0267806	0.12317	0.443192	0.00983011	+	+		+			-310.757	656.604	40.246	9.81746e-10
1.76888	+	0.923816	-0.0206649	-1.29043	-0.34669	-0.298913	+	+		+	+	0.684818	-307.475	657.343	40.9847	6.78554e-10
0.00170342	+		-0.00262692			-0.0719624							-321.377	657.359	41.0006	6.73177e-10
-0.793828	+		-0.0228807	1.83856				+	+				-317.038	657.534	41.1756	6.16786e-10
-0.555507			0.00609897	0.184817		-0.0698223							-322.655	657.761	41.4028	5.50535e-10
1.3965	+		-0.0265158	-0.712082	-0.553078	0.0997783		+	+			0.836626	-313.735	657.83	41.471	5.32079e-10
0.294705	+	0.927313	-0.0203084	0.115165	0.437061	-0.405704	+	+		+	+		-309.154	658.239	41.8802	4.33648e-10
-0.281079	+		-0.00304846	0.290951		-0.0767858							-321.095	658.972	42.6133	3.00566e-10
-0.649644	+		-0.00462869		0.440259	-0.0443778				+			-319.258	659.724	43.3659	2.06303e-10
0.307471	+	-0.995546		1.06547	-2.3496				+	+		1.44204	-315.902	659.838	43.4793	1.94934e-10
-0.385574	+		-0.00522219	-0.491062	0.604105	-0.017525				+			-318.39	660.238	43.8795	1.59584e-10
-0.337961	+		-0.0264705	1.03178	0.350938	0.0172659		+	+				-316.37	660.774	44.4153	1.22077e-10
-1.26976	+	0.501631	-0.00743861	0.492671	0.58544		+		+				-316.681	661.395	45.0369	8.9466e-11
-0.806279	+		-0.0224654	1.83723		-0.0267369		+	+				-318.274	662.282	45.9238	5.74209e-11
-0.521582	+	-0.979368		1.77749	-2.19179	0.425396			+	+	+	1.18438	-313.83	662.752	46.3931	4.54107e-11
-0.288674	+	-1.04047		1.59154	-1.95458	-0.131433			+	+		1.1176	-316.384	663.128	46.769	3.76301e-11
-0.621941	+	0.348828	-0.00670205	-0.247448	0.277047		+		+			0.318057	-316.419	663.198	46.8399	3.63201e-11
2.51292	+		-0.027116	-1.99189	-0.347642			+		+		0.818167	-317.776	663.585	47.227	2.99286e-11
1.20722	+		-0.0236987					+					-323.632	664.047	47.6881	2.37659e-11
0.825869	+		-0.0235588	0.35106				+					-322.946	664.876	48.5174	1.5699e-11
0.609952	+		-0.0277575		0.484845			+		+			-320.914	665.288	48.9291	1.27787e-11
2.82435	+		-0.0287705	-2.25381	-0.46571	0.112428		+		+		0.93143	-318.539	667.437	51.0785	4.36262e-12
1.19096	+		-0.0232137			-0.0309448		+					-324.835	668.653	52.2949	2.37463e-12
0.104929	+	-0.969351		-0.842996	-0.502763				+			0.915212	-322.61	668.68	52.3211	2.34381e-12
-2.40345	+	-1.04733		3.34772	-0.503336	-0.290708			+	+			-320.333	668.7	52.3419	2.31953e-12
-2.73738	+	-0.990859		3.61728	-0.64219	0.217988			+	+	+		-318.326	669.363	53.0047	1.66521e-12
0.809084	+		-0.0230645	0.351261		-0.0315593		+					-324.152	669.512	53.1534	1.54595e-12
0.608652	+		-0.0277167		0.484802	-0.00257138		+		+			-322.167	670.067	53.7087	1.1711e-12
0.32415	+	-0.995678	-0.000300779	1.06129	-2.34426				+	+		1.44032	-319.985	670.33	53.9716	1.02688e-12
-0.18321	+	-0.977506	-0.0055983	1.67713	-2.13625	0.460177			+	+	+	1.17822	-317.525	672.548	56.1894	3.38788e-13
-2.16351	+	-0.391915		1.87401			+		+				-324.655	672.769	56.4106	3.0331e-13
-0.357333	+	-0.998827		-0.414362	-0.220889	-0.0922405			+			0.671236	-323.583	672.898	56.54	2.84313e-13
-1.76547	+	-1.0069		1.10864	0.450004	-0.199916			+				-325.041	673.541	57.1824	2.06203e-13
-0.316033	+	-1.04044	0.000451643	1.59979	-1.96104	-0.131935			+	+		1.11895	-320.465	673.642	57.2833	1.96064e-13
-0.381118	+	-0.978087		-0.564727	-0.252446	0.16419			+		+	0.711981	-322.305	674.97	58.6117	1.00908e-13
-1.95305	+	-0.906441		1.57977	0.307556				+				-327.031	675.27	58.9115	8.68636e-14
-2.21346	+	0.0925099		1.86882		0.146678	+		+				-324.983	675.699	59.3409	7.0078e-14
-0.0694906	+	0.708598	-0.02753	0.470707	0.58493		+	+	+				-321.603	675.918	59.5591	6.28357e-14
-1.87952	+	-0.983903		1.04592	0.461328	0.063255			+		+		-323.95	675.933	59.575	6.23389e-14
-2.46487	+	-0.900053		3.29102	-0.411701				+	+			-325.497	676.728	60.3692	4.19071e-14
0.758035	+	0.528703	-0.027535	-0.414881	0.21568		+	+	+			0.380535	-321.127	677.345	60.9868	3.07735e-14
0.26397	+	-0.970698	-0.0029959	-0.832117	-0.484667				+			0.904119	-326.579	678.892	62.5338	1.4199e-14
-2.35545	+	-0.988692	-0.00610954	3.49743	-0.590502	0.257311			+	+	+		-321.96	679.012	62.6533	1.33752e-14
-2.36912	+	-1.04733	-0.000518351	3.33576	-0.497884	-0.289878			+	+			-324.396	679.152	62.7934	1.24706e-14
-2.18031	+	-1.08149		2.16944					+				-330.11	679.203	62.8443	1.21573e-14
-2.10119	+	-0.394163	-0.00104885	1.87308			+		+				-328.7	683.133	66.775	1.70331e-15
-0.213072	+	-0.998937	-0.00244486	-0.418847	-0.214933	-0.0892923			+			0.669821	-327.579	683.192	66.8332	1.65442e-15
0.252271	+	-0.974865	-0.01057	-0.639543	-0.244789	0.244241			+		+	0.724696	-325.312	683.335	66.977	1.5397e-15
-1.519	+	0.713751	-0.00670245	1.79942		-0.447104	+		+		+		-325.489	683.69	67.3311	1.28982e-15
-1.61003	+	-1.007	-0.00257917	1.1004	0.454791	-0.196565			+				-329.026	683.786	67.4274	1.22919e-15
-2.15233	+	-1.14197		2.1031		-0.0666141			+				-331.412	684.032	67.6739	1.08669e-15
-1.29169	+	-0.980874	-0.0102367	1.00088	0.48116	0.139102			+		+		-327.02	684.399	68.0405	9.04661e-16
-1.65861	+	-0.910004	-0.00479543	1.55036	0.320533				+				-330.842	685.143	68.7847	6.23576e-16
-0.840259	+	-0.968303	0.0159021	1.51135	-2.47692			+	+	+		1.40257	-325.306	685.702	69.3435	4.71568e-16
-1.99961	+	0.116904	-0.0036653	1.86566		0.157123	+		+				-328.875	685.784	69.4254	4.52663e-16
-2.19751	+	-1.14084		2.08282		0.0267446			+		+		-330.519	686.772	70.4137	2.76165e-16
-2.20562	+	-0.903478	-0.00389947	3.20305	-0.373285				+	+			-329.385	686.803	70.4442	2.71976e-16
-0.565477	+	-0.973182	0.000868461	1.78525	-2.20533	0.418151		+	+	+	+	1.18937	-323.385	689.163	72.8049	8.35441e-17
-2.12954	+	-1.08343	-0.000854634	2.16868					+				-334.145	689.499	73.1408	7.06288e-17
-1.20048	+	-1.00943	0.0140546	1.89596	-2.13541	-0.110988		+	+	+		1.13826	-326.071	689.64	73.2813	6.58368e-17
2.75253	+	-0.927914		-3.94258	-0.453333	0.289104					+	1.11578	-333.04	691.814	75.4556	2.21983e-17
2.2379	+	-0.919841		-3.88848	-0.191284	0.286807				+	+	1.1198	-331.801	693.962	77.6032	7.58548e-18
-2.18161	+	-1.14164	0.000496808	2.10281		-0.0674999			+				-335.431	694.321	77.9626	6.33786e-18
-3.2102	+	-1.01885	0.0119039	3.63421	-0.634468	-0.27314		+	+	+			-330.127	695.346	78.9873	3.79689e-18
0.266865	+	-0.965294	-0.00227681	-0.902153	-0.49139			+	+			0.9212	-332.604	695.567	79.2086	3.39918e-18
-2.69554	+	-0.985003	-0.000650835	3.60349	-0.636719	0.219644		+	+	+	+		-327.856	695.642	79.2836	3.27412e-18
-1.85926	+	-1.1428	-0.00603723	2.08289		0.0711276			+		+		-334.144	696.321	79.9624	2.33181e-18
0.634127	+	-0.918842		-1.70036	0.706928	0.135924					+		-336.998	697.455	81.0962	1.32275e-18
-0.82815	+	-0.178296	-0.0223706	1.8498			+	+	+				-333.627	697.614	81.2557	1.22136e-18
-0.0902842	+	-0.912467		-1.67628	1.11503	0.092292				+	+		-335.49	699.013	82.6548	6.06793e-19
5.30142		-0.945466		-6.65576	-1.3682							2.08114	-342.294	699.193	82.8345	5.54647e-19
-0.0854432	+	-0.998934	-0.00385461	-0.482225	-0.220203	-0.096043		+	+			0.684951	-333.534	699.78	83.4215	4.13579e-19
0.435293	+	-0.98053	-0.0135235	-0.64707	-0.265132	0.2722		+	+		+	0.737213	-331.182	699.86	83.5018	3.97285e-19
3.40274	+	-0.924165	-0.0111775	-4.00159	-0.444262	0.373918					+	1.12746	-335.983	700	83.6419	3.7042e-19
-1.59683	+	-1.00409	-0.00261108	1.06851	0.465457	-0.202322		+	+				-335.037	700.434	84.076	2.98145e-19
-0.75916	+	0.329309	-0.0244077	1.84196		0.154416	+	+	+				-333.907	700.526	84.1676	2.84793e-19
-1.19092	+	-0.985316	-0.0121634	1.01797	0.474725	0.156628		+	+		+		-332.932	700.955	84.5961	2.29878e-19
-3.60911	+	-0.873316	0.0169481	3.7049	-0.607214			+	+	+			-334.177	701.066	84.7076	2.17404e-19
4.50678	+	-0.820338		-5.64096	-0.813456							1.60404	-341.22	701.424	85.0658	1.81759e-19
-2.17646	+	-0.895078	0.00426981	1.46148	0.347651			+	+				-336.738	701.509	85.1503	1.74241e-19
2.79763	+	-0.917064	-0.0105065	-3.9158	-0.148875	0.356339				+	+	1.11274	-334.857	702.427	86.0683	1.10105e-19
3.54034	+	-0.810756		-5.36765	-0.315635					+		1.50123	-339.592	702.643	86.2848	9.88093e-20
3.91029	+	-0.845563		-5.10093	-0.500706	-0.0980693						1.33889	-342.129	705.466	89.1076	2.40901e-20
1.23569	+	-0.915054	-0.0107045	-1.73483	0.727447	0.21585					+		-340.034	705.801	89.4426	2.03745e-20
-2.1479	+	-1.08228	-0.000530443	2.16377				+	+				-340.508	706.75	90.3918	1.26758e-20
3.08861	+	-0.836491		-4.91064	-0.0827488	-0.0950151				+		1.28131	-340.527	706.786	90.4279	1.24489e-20
0.50204	+	-0.909644	-0.0108234	-1.71918	1.1501	0.165221				+	+		-338.508	707.376	91.0171	9.27215e-21
5.27932		-0.946002	0.000462331	-6.66852	-1.37467							2.08846	-346.647	710.077	93.7188	2.40166e-21
3.97302	+	-0.831985	0.00793638	-5.5107	-0.858522							1.6016	-344.63	710.468	94.1098	1.97521e-21
-1.91531	+	-1.15032	-0.00388241	2.10235		-0.0798701		+	+				-341.619	711.272	94.9134	1.32167e-21
3.08041	+	-0.822738	0.00783664	-5.27478	-0.397171					+		1.51858	-343.016	711.764	95.4059	1.03319e-21
-1.71	+	-1.14659	-0.00880993	2.08867		0.0992608		+	+		+		-339.658	712.028	95.6699	9.05417e-22
0.428673	+	-0.808819		-2.4266	1.42855	-0.270717				+			-345.028	713.515	97.156	4.30659e-22
3.21906	+	-0.862886	0.00889057	-4.87046	-0.502626	-0.113649						1.29482	-345.38	714.219	97.8602	3.02843e-22
2.47289	+	-0.855562	0.00895714	-4.71337	-0.129762	-0.114119				+		1.25734	-343.765	715.563	99.2047	1.54622e-22
3.62617	+	-0.927782	-0.014902	-4.01474	-0.454908	0.405022		+			+	1.13613	-341.883	716.478	100.119	9.78764e-23
0.408258	+	-0.681573		-2.55282	1.53899					+			-348.194	717.597	101.238	5.59399e-23
4.02595	+	-0.887262	0.00275225	-5.13756	-0.872178			+				1.53306	-346.508	718.75	102.392	3.1421e-23
3.16787	+	-0.923377	-0.0175328	-3.91753	-0.13482	0.408902		+		+	+	1.11339	-340.654	718.805	102.447	3.05711e-23
3.31872	+	-0.88582	-0.0019006	-4.87413	-0.357084			+		+		1.43035	-344.798	719.955	103.597	1.72025e-23
3.31766	+	-0.938136	-5.27905e-06	-4.31375	-0.43224	-0.150457		+				1.14576	-346.801	721.636	105.277	7.42303e-24
-0.19782	+	-0.83055	0.0099063	-2.25909	1.34536	-0.288177				+			-348.108	721.95	105.592	6.34351e-24
1.36981	+	-0.916972	-0.0130443	-1.73806	0.727712	0.233779		+			+		-345.926	722.211	105.852	5.56909e-24
2.69142	+	-0.937449	-0.00376014	-4.11696	0.00536019	-0.152281		+		+		1.08279	-345.075	722.863	106.504	4.01953e-24
0.855218	+	-0.915264	-0.0175115	-1.72365	1.16553	0.215068		+		+	+		-344.266	723.623	107.265	2.74838e-24
2.10418	+	-0.646939		-2.60372	0.703966								-354.301	725.384	109.025	1.13968e-24
-0.00308914	+	-0.690189	0.00649898	-2.44821	1.48904					+			-351.802	727.063	110.704	4.92275e-25
0.468588	+	-0.924994	-0.00451924	-1.97981	1.26916	-0.304095		+		+			-348.415	727.189	110.83	4.62153e-25
1.02027	+	-0.927677	0.00251657	-2.0184	0.758463	-0.343126		+					-350.784	727.301	110.942	4.37045e-25
1.24678	+	-1.14868		-1.14081		0.0989554					+		-354.825	730.858	114.5	7.37978e-26
0.210232	+	-0.761483	0.000295554	-2.18742	1.39649			+		+			-352.832	733.698	117.34	1.7838e-26
1.55295	+	-0.658951	0.008243	-2.47247	0.655273								-357.68	734.344	117.985	1.29156e-26
0.735355	+	-0.708257	0.017201	-2.20745	0.607671			+					-358.206	739.871	123.513	8.14365e-28
1.41516	+	-1.14919	-0.00291226	-1.14566		0.121237					+		-358.562	740.584	124.225	5.70399e-28
2.42067	+	0.296391	-0.0240749	-1.12222			+	+					-359.826	745.385	129.026	5.17137e-29
-1.03232	+	-1.1295			0.619222	0.466663				+	+		-364.058	753.85	137.491	7.50723e-31
-1.03912	+	-1.12938	0.000126542		0.619055	0.465877				+	+		-367.791	763.615	147.257	5.68699e-33
0.51014	+	-0.952841	0.0295544	-1.87771									-374.932	766.646	150.288	1.24961e-33
0.219528	+	-1.02112	0.031802	-1.79075		-0.0830123							-376.001	770.986	154.628	1.42657e-34
-0.643078	+	-1.13461	-0.00743758		0.635341	0.520703		+		+	+		-373.099	778.911	162.552	2.71345e-36
-1.09966	+	-1.30328	0.0293026			-0.473457		+					-397.983	817.174	200.816	1.33267e-44
-1.58	+	-1.25757	0.0323202		0.222751	-0.558171		+					-397.592	818.642	202.284	6.3961e-45
-6.44323	+		0.0671648	4.03019	-0.48031			+	+	+			-398.12	826.6	210.241	1.19676e-46
-6.9198	+		0.0663329	4.44731	-0.121792			+	+	+		-0.270915	-397.813	828.338	211.979	5.01887e-47
-5.36561	+		0.0481622	0.826328	2.34508			+	+			-0.716696	-402.719	833.471	217.113	3.854e-48
-3.54305	+		0.0455103	-1.17642	1.78065			+	+				-404.203	834.14	217.781	2.75844e-48
-2.50697	+	-0.930335	0.0627797		-0.12409			+					-410.989	843.188	226.829	2.99222e-50
-3.77856	+		0.0606089	-1.22326	2.5356			+				-0.859834	-411.683	846.825	230.466	4.85495e-51
