# Supplementary material for: American Exceptionalism: Population Trends and Flight Initiation Distances in Birds from Three Continents
Source: PLoS One. 2014 Sep 16;9(9):e107883. doi: 10.1371/journal.pone.0107883 (PMC4166455; doi:10.1371/journal.pone.0107883)
Supplement: File S5 — OU fixed models based on Hackett [32] . (XLSX) [file pone.0107883.s005.xlsx]

## Sheet: OU_fixed_models
Electronic Supplementary Material S5: Candidates PGLS models based on Hackett phylogeny assuming a Ornstein-Uhlenbeck (OU) model of evolution (with a fixed alpha = 1). The models describe the relationship between population trends of birds and continent (cont), farmland (farm), latitude (lat), flight initiation distance (FID), body mass (body), migration (migrat), and including continent by each …
Intercept	Cont	Farm	Lat	FID	Body	Migrat	Cont: Farm	Cont: Lat	Cont: FID	Cont: Body	Cont: Migrat	FID: Body	logLik	AICc	delta AICc	Akaike weight
-0.809451	+	0.784644		2.00719	-1.92875		+		+	+		0.928682	-297.708	625.776	0	0.696589
-0.227715	+	1.0886		1.49077	-2.36074	0.161987	+		+	+		1.25813	-297.725	628.162	2.38609	0.211272
-0.0168058	+	1.51264		1.31052	-2.25495	-0.243386	+		+	+	+	1.2348	-296.686	630.869	5.093	0.0545814
-2.61211	+	1.08172		3.46115	-0.717483		+		+	+			-302.099	632.232	6.45573	0.0276141
-0.53824	+	0.814148	-0.0052185	1.9501	-1.8302		+		+	+		0.890612	-301.518	635.748	9.97152	0.00476089
0.207917	+	1.16322	-0.00711601	1.35451	-2.27523	0.180311	+		+	+		1.24348	-301.234	637.558	11.7821	0.00192542
-2.60339	+	1.0199		3.46124	-0.717134	-0.0244638	+		+	+			-303.624	637.608	11.8316	0.00187836
-2.33271	+	1.48292		3.22988	-0.636775	-0.449587	+		+	+	+		-302.38	639.851	14.0749	0.00061185
0.379765	+	1.52182	-0.00646943	1.19008	-2.19373	-0.20623	+		+	+	+	1.22979	-300.303	640.538	14.7617	0.000434031
-2.08791	+	1.10804	-0.00792661	3.2839	-0.643215		+		+	+			-305.454	641.267	15.4907	0.000301454
-2.08917	+	1.10361	-0.00789833	3.28454	-0.643456	-0.00171645	+		+	+			-306.999	646.709	20.9334	1.98311e-05
-1.90439	+	1.49273	-0.00682572	3.0946	-0.579096	-0.409503	+		+	+	+		-305.946	649.39	23.6137	5.19181e-06
-1.72782	+	0.476221		0.555106	0.559721		+		+				-313.672	650.803	25.027	2.5612e-06
-0.944072	+	0.315705		-0.293241	0.217969		+		+			0.358522	-313.254	652.241	26.4652	1.24778e-06
-0.0326445	+	0.885963	-0.0130436	1.78112	-1.7447		+	+	+	+		0.882728	-307.875	653.248	27.4717	7.54353e-07
-0.0220488	+	1.10026		-0.999693	-0.169469	-0.429592	+		+		+	0.694059	-310.984	654.68	28.9038	3.68637e-07
0.687805	+	1.24285	-0.0145032	1.19158	-2.19626	0.182822	+	+	+	+		1.2376	-307.565	655.06	29.2842	3.04789e-07
-0.396471	+	0.589364		-0.877807	-0.100037	0.144701	+		+			0.645632	-313.635	655.303	29.5272	2.69917e-07
-1.4814	+	1.11191		0.567732	0.527252	-0.530519	+		+		+		-312.671	655.701	29.925	2.21233e-07
-1.7517	+	0.596233		0.583394	0.546494	0.0431767	+		+				-315.072	655.878	30.102	2.02498e-07
0.543327	+	1.53271	-0.00883196	1.12998	-2.18371	-0.1911	+	+	+	+	+	1.23764	-306.257	657.397	31.6211	9.47434e-08
-1.53446	+	1.18692	-0.0162348	3.09054	-0.563068		+	+	+	+			-311.695	658.481	32.7053	5.50949e-08
0.307173	+	-0.99497		1.06568	-2.3464				+	+		1.44079	-316.444	658.622	32.8457	5.13603e-08
-1.26289	+	0.496815	-0.00752872	0.492072	0.584524		+		+				-317.124	659.981	34.2044	2.60363e-08
-0.49153	+	-0.975597		1.75141	-2.21359	0.438875			+	+	+	1.2017	-314.373	661.459	35.6826	1.24337e-08
-0.624104	+	0.352161	-0.00662986	-0.251917	0.27882		+		+			0.3176	-316.851	661.736	35.9598	1.08246e-08
-0.253854	+	-1.03675		1.55841	-1.97353	-0.12314			+	+		1.13585	-317.034	662.101	36.3247	9.01912e-09
0.727141	+	1.13706	-0.0122603	-1.10117	-0.164138	-0.349347	+		+		+	0.712398	-313.589	662.269	36.4927	8.29237e-09
-0.795526	+	1.14773	-0.0118332	0.509761	0.550165	-0.455644	+		+		+		-315.382	663.475	37.6989	4.53689e-09
-1.53342	+	1.19116	-0.0162591	3.08998	-0.56286	0.00162112	+	+	+	+			-313.231	663.958	38.1824	3.56262e-09
2.55504	+	1.67418		-3.81606	-0.557379	-0.392761	+			+	+	1.23431	-315.633	663.978	38.2022	3.52762e-09
0.108691	+	0.68231	-0.00856645	-0.922335	-0.0746817	0.16894	+		+			0.64085	-316.909	664.177	38.4007	3.19428e-09
-1.22937	+	0.690416	-0.00868513	0.527278	0.567346	0.0685141	+		+				-318.327	664.688	38.9117	2.47401e-09
2.30175	+	1.44991		-3.55163	-0.327793	-0.426979	+				+	1.02617	-318.543	665.119	39.3433	1.99379e-09
-1.68342	+	1.50732	-0.010335	3.0236	-0.54899	-0.388948	+	+	+	+	+		-311.913	666.219	40.4427	1.15071e-09
0.0863563	+	-0.966723		-0.824101	-0.490441				+			0.905925	-323.25	667.708	41.9323	5.46372e-10
-2.40418	+	-1.04235		3.3408	-0.495814	-0.284337			+	+			-321.117	667.967	42.1906	4.80176e-10
-2.74191	+	-0.985205		3.6163	-0.638918	0.232092			+	+	+		-319.008	668.375	42.5993	3.91428e-10
0.317905	+	-0.995066	-0.000192028	1.06295	-2.34307				+	+		1.43973	-320.526	669.086	43.3099	2.7438e-10
0.347303	+	1.51945		-1.48526	0.740303	-0.582932	+				+		-322.316	670.366	44.59	1.44674e-10
-0.142555	+	-0.974246	-0.00570834	1.64609	-2.15969	0.473376			+	+	+	1.19736	-318.055	671.201	45.425	9.52952e-11
2.02916	+	1.09444		-3.70028	-0.0976712		+			+		0.959885	-322.859	671.451	45.6748	8.41031e-11
-2.16478	+	-0.385293		1.8756			+		+				-325.292	671.793	46.0167	7.08883e-11
-0.0157067	+	1.61123		-1.38734	0.891214	-0.584185	+			+	+		-320.735	671.829	46.0525	6.96311e-11
-0.33586	+	-0.99304		-0.432106	-0.233799	-0.083576			+			0.683788	-324.297	672.052	46.2759	6.22705e-11
2.8307	+	1.50036		-4.48298	-0.613745	0.220824	+			+		1.38331	-322.055	672.144	46.3676	5.948e-11
3.14488	+	1.68294	-0.0108836	-3.85167	-0.520421	-0.32415	+			+	+	1.23179	-318.558	672.208	46.4317	5.7605e-11
3.05401	+	1.48282	-0.0128774	-3.62301	-0.321726	-0.342224	+				+	1.04357	-321.066	672.492	46.7159	4.99737e-11
-0.28739	+	-1.0367	0.000547466	1.56878	-1.98107	-0.123785			+	+		1.13726	-321.111	672.582	46.8058	4.77772e-11
-1.89376	+	0.669387		1.79861		-0.493079	+		+		+		-322.36	672.754	46.9775	4.38472e-11
-1.77134	+	-1.00075		1.12035	0.450084	-0.193305			+				-325.813	672.835	47.0591	4.20938e-11
-0.359006	+	-0.972732		-0.588821	-0.266229	0.179774			+		+	0.725424	-322.931	673.895	48.1193	2.4774e-11
-1.94928	+	-0.904719		1.57345	0.311049				+				-327.597	674.177	48.4013	2.1516e-11
-2.21127	+	0.096149		1.8656		0.148088	+		+				-325.427	674.312	48.5356	2.01185e-11
-0.0693439	+	0.692763	-0.0275308	0.474757	0.581941		+	+	+				-322.059	674.478	48.7016	1.85162e-11
1.65311	+	0.804024		-3.419	0.237387		+					0.706098	-326.806	674.821	49.0454	1.55919e-11
-1.88727	+	-0.977666		1.05275	0.461642	0.0788083			+		+		-324.641	675.015	49.2391	1.41529e-11
2.41664	+	1.20535		-4.19802	-0.256722	0.223072	+					1.12722	-326.023	675.504	49.7284	1.10812e-11
-2.46205	+	-0.898947		3.29015	-0.410971				+	+			-326.028	675.515	49.7387	1.10244e-11
0.766233	+	0.528918	-0.0275566	-0.423064	0.214172		+	+	+			0.382402	-321.554	675.82	50.0443	9.46241e-12
-0.0204713	+	1.41397		-1.81772	1.02867		+			+			-326.719	676.896	51.1195	5.52729e-12
0.296109	+	1.18398		-1.97962	0.944547		+						-328.983	676.95	51.1744	5.37776e-12
0.229568	+	-0.967972	-0.00270315	-0.81434	-0.474058				+			0.895935	-327.234	677.926	52.1496	3.30244e-12
-2.36342	+	-0.983736	-0.00604996	3.49753	-0.587832	0.269451			+	+	+		-322.646	678.003	52.2274	3.17648e-12
1.33828	+	1.17815	-0.0222422	-1.13982	-0.201057	-0.280223	+	+	+		+	0.738411	-319.04	678.011	52.2353	3.16397e-12
1.03248	+	1.55193	-0.0122695	-1.51989	0.763337	-0.504697	+				+		-325.001	678.036	52.26	3.12514e-12
-2.38408	+	-1.04238	-0.000304048	3.33382	-0.49264	-0.283869			+	+			-325.178	678.389	52.6129	2.61956e-12
-2.18392	+	-1.08176		2.17453					+				-330.819	678.421	52.6452	2.57763e-12
1.45852	+	0.849597	-0.0293981	-1.05451	-0.121968	0.162614	+	+	+			0.688442	-321.706	678.503	52.7272	2.47402e-12
-0.289624	+	1.18529	-0.0209029	0.52704	0.540779	-0.396303	+	+	+		+		-320.959	679.415	53.6388	1.56839e-12
-0.0612524	+	0.847907	-0.0281561	0.504661	0.567583	0.0558394	+	+	+				-323.357	679.426	53.6499	1.5597e-12
0.585519	+	1.62021	-0.0109959	-1.42833	0.925564	-0.514471	+			+	+		-323.666	680.044	54.2679	1.14513e-12
1.80291	+	1.06474	0.00421011	-3.67269	-0.145417		+			+		0.976524	-326.764	681.562	55.7856	5.36161e-13
0.286371	+	1.31746		-1.96273	0.929168	0.0474164	+						-330.307	681.822	56.0457	4.70762e-13
-0.0306665	+	1.46831		-1.81298	1.02676	0.0219443	+			+			-328.14	682.014	56.2377	4.27677e-13
-1.49816	+	0.679212	-0.00700835	1.79595		-0.44777	+		+		+		-325.891	682.142	56.3654	4.01215e-13
-2.14063	+	-0.386246	-0.000407992	1.87535			+		+				-329.342	682.143	56.3673	4.0085e-13
0.287649	+	-0.970629	-0.0106485	-0.672101	-0.26312	0.25796			+		+	0.74207	-325.929	682.218	56.4421	3.86134e-13
-0.207116	+	-0.993163	-0.00216439	-0.437359	-0.229238	-0.0807896			+			0.683195	-328.304	682.341	56.5647	3.63177e-13
2.74765	+	1.48314	0.00123179	-4.45845	-0.616862	0.21618	+			+		1.37928	-326.133	682.626	56.8499	3.14901e-13
-1.63781	+	-1.00087	-0.00222345	1.11357	0.45416	-0.190345			+				-329.812	683.083	57.3073	2.5053e-13
-2.16161	+	-1.13524		2.11823		-0.0590099			+				-332.216	683.415	57.639	2.12237e-13
-1.30234	+	-0.975764	-0.0101844	1.00912	0.48059	0.151371			+		+		-327.724	683.482	57.7059	2.05261e-13
-1.67377	+	-0.907934	-0.00449557	1.54571	0.323596				+				-331.433	684.076	58.2996	1.52537e-13
-2.0019	+	0.127299	-0.00360238	1.86261		0.160258	+		+				-329.322	684.377	58.6008	1.31212e-13
-0.856446	+	-0.967914	0.0161437	1.51595	-2.47545			+	+	+		1.40143	-325.87	684.451	58.6751	1.26425e-13
1.45903	+	0.776621	0.00346871	-3.39308	0.20334		+					0.717357	-330.764	684.987	59.2107	9.67268e-14
-2.21757	+	-0.902119	-0.00368073	3.20668	-0.374243				+	+			-329.93	685.593	59.8166	7.14457e-14
3.43295	+	1.15013	-0.0299732	-3.3052	-0.0820877		+	+		+		0.911497	-326.503	685.717	59.9413	6.71242e-14
2.3882	+	1.19929	0.000412938	-4.1895	-0.257324	0.221515	+					1.12562	-330.096	685.926	60.1497	6.04835e-14
-2.20748	+	-1.13474		2.09223		0.0416237			+		+		-331.237	685.933	60.1572	6.02566e-14
-0.192007	+	1.39813	0.00275876	-1.77826	1.01017		+			+			-330.729	687.191	61.4151	3.21262e-14
0.142034	+	1.16874	0.00247745	-1.94471	0.928284		+						-333.001	687.21	61.4341	3.18227e-14
-0.535005	+	-0.97137	0.00105971	1.75451	-2.23784	0.428299		+	+	+	+	1.21268	-323.815	687.561	61.785	2.67018e-14
3.90161	+	1.72381	-0.0250986	-3.85327	-0.501789	-0.231476	+	+		+	+	1.23658	-323.956	687.844	62.0679	2.31797e-14
4.16391	+	1.48942	-0.0317287	-3.95	-0.456722	0.170806	+	+		+		1.23461	-326.562	688.216	62.4398	1.92466e-14
3.75374	+	1.5261	-0.0248191	-3.65088	-0.347768	-0.261107	+	+			+	1.0652	-326.602	688.294	62.5181	1.8507e-14
-1.18936	+	-1.00568	0.0144157	1.87026	-2.15787	-0.102495		+	+	+		1.15675	-326.725	688.541	62.7647	1.63603e-14
3.30093	+	0.915953	-0.0302162	-3.08941	0.107776		+	+				0.703184	-330.266	688.565	62.7894	1.61596e-14
-2.16197	+	-1.08262	-0.000370898	2.17424					+				-334.856	688.696	62.9199	1.51386e-14
1.59247	+	1.45385	-0.0318168	-1.52594	0.993866		+	+		+			-330.14	690.64	64.8643	5.72636e-15
1.97148	+	1.29043	-0.0305501	-1.66634	0.817017		+	+					-332.532	690.798	65.022	5.29209e-15
2.77658	+	-0.921936		-3.96764	-0.468602	0.307423					+	1.13003	-333.694	690.846	65.0696	5.16755e-15
4.02025	+	1.2577	-0.0321716	-3.74091	-0.253405	0.175443	+	+				1.02911	-330.287	690.933	65.1571	4.94655e-15
0.175872	+	1.29039	0.00179556	-1.93946	0.919227	0.041727	+						-334.329	692.117	66.3414	2.73611e-15
-0.184342	+	1.43307	0.00253399	-1.77854	1.0105	0.0135848	+			+			-332.138	692.309	66.533	2.4861e-15
2.26295	+	-0.915214		-3.91327	-0.207157	0.301613				+	+	1.13393	-332.423	692.88	67.1039	1.86874e-15
-2.21329	+	-1.13471	0.000883765	2.11734		-0.06067			+				-336.226	693.661	67.8848	1.26469e-15
1.64598	+	1.59102	-0.0232874	-1.51333	0.761567	-0.433059	+	+			+		-330.643	693.997	68.2208	1.0691e-15
-2.70986	+	-0.981189	-0.000481835	3.60625	-0.635591	0.230129		+	+	+	+		-328.476	694.449	68.6733	8.52646e-16
-3.23374	+	-1.01411	0.0122426	3.63464	-0.630005	-0.267099		+	+	+			-330.919	694.55	68.7739	8.10809e-16
0.230696	+	-0.96294	-0.00201399	-0.879506	-0.480454			+	+			0.911946	-333.305	694.643	68.8673	7.73795e-16
-1.86665	+	-1.13744	-0.00607065	2.09166		0.0839666			+		+		-334.855	695.443	69.6665	5.18912e-16
1.31703	+	1.6603	-0.0248648	-1.42663	0.951218	-0.424929	+	+		+	+		-329.054	695.604	69.8284	4.78561e-16
1.58595	+	1.41676	-0.0316168	-1.52477	0.993304	-0.0141744	+	+		+			-331.578	695.868	70.0915	4.19567e-16
1.97634	+	1.31475	-0.0306497	-1.66596	0.815485	0.00828118	+	+					-333.979	695.992	70.2155	3.94352e-16
-0.829086	+	-0.163513	-0.0223503	1.84969			+	+	+				-334.203	696.439	70.6632	3.15252e-16
0.631498	+	-0.9114		-1.69776	0.706919	0.156463					+		-337.753	696.715	70.939	2.74636e-16
-0.987868	+	0.735492	-0.0160162	1.79084		-0.389541	+	+	+		+		-330.855	696.801	71.0244	2.63156e-16
-0.0967653	+	-0.90644		-1.67456	1.11779	0.108117				+	+		-336.198	698.129	72.3532	1.3542e-16
0.465801	+	-0.97761	-0.0133715	-0.684954	-0.289514	0.283939		+	+		+	0.75852	-331.706	698.503	72.7272	1.12321e-16
5.29937		-0.945992		-6.64933	-1.36921							2.08021	-343.257	698.965	73.1886	8.91799e-17
-0.0940311	+	-0.993553	-0.0034536	-0.492868	-0.231892	-0.0880153		+	+			0.695308	-334.305	698.969	73.1926	8.90046e-17
3.44225	+	-0.919657	-0.0113101	-4.03435	-0.464608	0.389654					+	1.14611	-336.621	698.975	73.1992	8.87094e-17
-0.756267	+	0.314793	-0.0243938	1.83878		0.151519	+	+	+				-334.35	699.06	73.2835	8.50491e-17
-1.63089	+	-0.998455	-0.00216474	1.0823	0.46454	-0.196342		+	+				-335.856	699.746	73.9704	6.03259e-17
-3.6265	+	-0.872096	0.0172485	3.70924	-0.607873			+	+	+			-334.74	699.839	74.063	5.75963e-17
-1.21038	+	-0.981267	-0.0119575	1.02922	0.472382	0.16724		+	+		+		-333.564	699.84	74.0638	5.75735e-17
-2.18853	+	-0.893215	0.00449721	1.45912	0.350296			+	+				-337.368	700.469	74.6926	4.20422e-17
3.98844		-0.94513		-5.40851	-0.628308	-0.174669						1.46771	-342.936	700.478	74.7022	4.18404e-17
4.47779	+	-0.816512		-5.60176	-0.794882							1.58665	-341.934	700.65	74.8743	3.83907e-17
2.837	+	-0.913404	-0.0106129	-3.94779	-0.17004	0.369928				+	+	1.131	-335.467	701.293	75.5168	2.78425e-17
3.50462	+	-0.807691		-5.33238	-0.294068					+		1.48513	-340.251	701.712	75.9354	2.25843e-17
3.91755	+	-0.840416		-5.09094	-0.501788	-0.091864						1.3368	-342.891	704.766	78.9902	4.90315e-18
1.22714	+	-0.909122	-0.0106068	-1.73003	0.726351	0.231566					+		-340.81	705.078	79.3017	4.19599e-18
3.07131	+	-0.831877		-4.89493	-0.0707409	-0.089441				+		1.27504	-341.227	705.912	80.1356	2.7654e-18
-2.16477	+	-1.08151	-0.000320695	2.17109				+	+				-341.242	705.943	80.1671	2.72212e-18
0.490131	+	-0.904632	-0.0107361	-1.71533	1.15187	0.177732				+	+		-339.234	706.502	80.7258	2.05873e-18
3.91968	+	-0.82902	0.00833841	-5.46855	-0.84381							1.58569	-345.27	709.524	83.7479	4.54297e-19
5.27157		-0.946671	0.000579142	-6.66511	-1.37727							2.08929	-347.604	709.814	84.0376	3.93048e-19
-1.95421	+	-1.14357	-0.003387	2.11723		-0.0731238		+	+				-342.439	710.611	84.8346	2.63869e-19
3.03363	+	-0.820475	0.00812537	-5.24074	-0.381935					+		1.50518	-343.622	710.702	84.9262	2.52044e-19
-1.72586	+	-1.14205	-0.00863824	2.09457		0.109286		+	+		+		-340.226	710.812	85.0363	2.38547e-19
3.89204		-0.94695	0.0015631	-5.43086	-0.638004	-0.177516						1.48224	-347.246	711.274	85.4978	1.89391e-19
1.19996		-0.930372		-2.61256	0.97329	-0.452377							-349.56	711.572	85.7963	1.63136e-19
1.00653	+	1.05947		-0.915929		-0.558509	+				+		-344.46	712.378	86.6023	1.09025e-19
0.422813	+	-0.806321		-2.41896	1.43153	-0.265803				+			-345.656	712.521	86.7446	1.01536e-19
-0.707804	+	2.3398			0.429706	-0.544844	+			+	+		-342.276	712.585	86.809	9.83181e-20
1.45386	+	-0.822822		-2.46663	0.903174	-0.320123							-348.136	713.055	87.2793	7.77182e-20
3.19268	+	-0.858758	0.00928268	-4.84823	-0.502082	-0.108844						1.28955	-346.066	713.341	87.5649	6.7376e-20
2.43761	+	-0.851901	0.00923448	-4.69139	-0.119866	-0.10976				+		1.25009	-344.41	714.554	88.7776	3.67416e-20
3.65593	+	-0.923387	-0.0147398	-4.0538	-0.481574	0.419292		+			+	1.16008	-342.475	715.309	89.5334	2.51799e-20
0.40916	+	-0.681316		-2.54871	1.53809					+			-348.7	716.383	90.607	1.47204e-20
3.19594	+	-0.919664	-0.01735	-3.95182	-0.160326	0.421036		+		+	+	1.13411	-341.252	717.596	91.8197	8.02734e-21
3.97597	+	-0.883246	0.00322931	-5.10945	-0.857942			+				1.52036	-347.346	718.151	92.3747	6.08212e-21
3.27424	+	-0.882443	-0.00151697	-4.85207	-0.343286			+		+		1.42053	-345.57	719.173	93.3969	3.64839e-21
-0.66974	+	2.06531			0.407474	-0.542624	+				+		-348.593	720.644	94.8676	1.7488e-21
-0.217813	+	-0.828916	0.0101665	-2.2482	1.34509	-0.284375				+			-348.68	720.819	95.0432	1.60181e-21
0.680678	+	-0.845812	0.0112532	-2.28484	0.842617	-0.330927							-350.94	720.865	95.0884	1.56597e-21
3.29196	+	-0.933272	0.000568324	-4.31064	-0.434518	-0.145378		+				1.14583	-347.713	721.16	95.3839	1.35094e-21
1.352	+	-0.911123	-0.012815	-1.73061	0.726066	0.248825		+			+		-346.685	721.403	95.6272	1.19615e-21
1.2401	+	1.06549	-0.00406108	-0.921527		-0.532363	+				+		-348.176	722.085	96.3084	8.50871e-22
2.65997	+	-0.932973	-0.00335237	-4.11119	0.0117139	-0.147714		+		+		1.08081	-345.911	722.182	96.4056	8.1052e-22
1.25475		-0.929632	-0.000690601	-2.61492	0.970566	-0.449904							-353.882	722.369	96.5933	7.37926e-22
-0.556703	+	2.34774	-0.0028608		0.435095	-0.526405	+			+	+		-346.053	722.466	96.6896	7.03244e-22
0.837334	+	-0.910283	-0.0173228	-1.71863	1.16674	0.22719		+		+	+		-344.988	722.687	96.9113	6.29455e-22
2.10309	+	-0.645907		-2.59898	0.704681								-354.813	724.232	98.4558	2.90788e-22
-0.00995843	+	-0.690371	0.00664139	-2.44309	1.48649					+			-352.286	725.781	100.005	1.34046e-22
0.438313	+	-0.922119	-0.00410168	-1.97415	1.27251	-0.300494		+		+			-349.215	726.463	100.687	9.52965e-23
0.989777	+	-0.924969	0.00313185	-2.00876	0.754394	-0.340225		+					-351.679	726.817	101.041	7.98502e-23
0.0279225	+	1.62026				-0.536658	+				+		-354.337	729.883	104.107	1.7234e-23
-0.396919	+	2.08395	-0.00506053		0.413774	-0.509969	+				+		-352.233	730.199	104.423	1.47139e-23
1.23686	+	-1.1416		-1.1315		0.119489					+		-355.65	730.283	104.507	1.41135e-23
0.18501	+	-0.759528	0.000720644	-2.18262	1.39698			+		+			-353.486	732.705	106.929	4.20298e-24
1.53964	+	-0.658671	0.00843988	-2.46599	0.65424								-358.156	733.094	107.318	3.46147e-24
0.333002	+	2.38365	-0.0197081		0.466908	-0.417752	+	+		+	+		-351.009	737.109	111.333	4.64912e-25
1.93152	+	1.11638	-0.0167099	-0.905182		-0.450001	+	+			+		-353.473	737.305	111.529	4.21434e-25
0.704554	+	-0.705323	0.0177041	-2.20209	0.609392			+					-358.876	738.96	113.184	1.84261e-25
0.112504	+	1.62377	-0.00150923			-0.526891	+				+		-358.095	739.648	113.872	1.30592e-25
1.40702	+	-1.14272	-0.00294778	-1.13615		0.140079					+		-359.376	739.96	114.184	1.11724e-25
0.52431	+	2.63269	-0.0259551		0.474965		+	+		+			-357.522	743.078	117.302	2.35104e-26
2.41143	+	0.311326	-0.0240832	-1.11387			+	+					-360.17	743.799	118.023	1.63908e-26
0.405729	+	2.12851	-0.0194174		0.414915	-0.41706	+	+			+		-356.869	744.097	118.321	1.41223e-26
2.47892	+	0.748091	-0.0259486	-1.12478		0.138266	+	+					-360.654	747.042	121.265	3.23981e-27
0.50616	+	2.51171	-0.0253328		0.474441	-0.0451366	+	+		+			-358.734	747.827	122.051	2.18769e-27
-1.03484	+	-1.12439			0.620713	0.476279				+	+		-364.694	752.846	127.07	1.77833e-28
0.928452	+	1.668	-0.0160685			-0.432643	+	+			+		-362.773	753.579	127.803	1.23314e-28
1.64543	+	-1.14633	-0.00737776	-1.12692		0.176181		+			+		-364.958	755.649	129.873	4.37959e-29
-0.476366	+	-1.15674			0.294533	0.472791					+		-368.399	755.781	130.005	4.10008e-29
-0.435409	+	-0.083576	0.0312108	-1.48161			+						-368.452	755.887	130.111	3.88756e-29
-0.221859	+	0.6407	0.026005	-1.47764		0.225748	+						-367.741	756.69	130.914	2.60223e-29
0.0279233	+	-1.23349				0.399088					+		-370.391	757.565	131.789	1.68002e-29
1.57876	+	0.980452		-1.78756		0.355959	+						-369.358	757.7	131.924	1.57071e-29
0.557694	+	2.16421	-0.0260553		0.459586		+	+					-368.367	760.192	134.416	4.51876e-30
-2.92155	+	3.00269	0.0365044		0.352764		+			+			-368.433	760.324	134.548	4.22828e-30
-1.03327	+	-1.1244	-2.97792e-05		0.620774	0.476496				+	+		-368.419	762.572	136.796	1.37467e-30
2.33327		-0.889603		-3.18226	0.415116								-376.384	763.089	137.313	1.06127e-30
1.84064	+	-0.18942		-1.90524			+						-373.219	763.22	137.444	9.94179e-31
1.36635	+	-0.9973	0.0110745	-1.61912				+					-372.212	763.407	137.631	9.05279e-31
1.58777	+	-1.14191	0.00299682	-1.45304		-0.170172		+					-371.747	764.704	138.927	4.73431e-31
0.576461	+	2.25142	-0.0264191		0.454347	0.029936	+	+					-369.585	764.904	139.128	4.28269e-31
-2.91974	+	3.01145	0.0364497		0.352819	0.00338301	+			+			-369.644	765.021	139.245	4.03974e-31
0.506514	+	-0.95204	0.0296032	-1.87205									-375.306	765.217	139.441	3.66239e-31
-0.401009	+	-1.15705	-0.00139109		0.296054	0.483429					+		-372.1	765.408	139.632	3.32886e-31
-0.0230171	+	-1.23302	0.000908951			0.392385					+		-374.088	767.159	141.383	1.38688e-31
3.29709		-0.879353	-0.0136977	-3.16729	0.421612								-377.772	767.995	142.219	9.12955e-32
0.211096	+	-1.02143	0.0318786	-1.78209		-0.0845374							-376.355	769.493	143.717	4.31661e-32
2.61014	+	-0.994889		-2.2512									-378.926	770.304	144.528	2.87768e-32
1.15557	+	1.3294	-0.0227809				+	+					-375.238	771.684	145.908	1.44341e-32
1.19946	+	1.68464	-0.0242541			0.109948	+	+					-376.023	775.505	149.729	2.13696e-33
2.62356	+	-0.987595		-2.2573		0.00848362							-380.518	775.642	149.866	1.9955e-33
-0.906167	+	3.93686			0.423689		+			+			-377.218	775.645	149.869	1.99196e-33
-0.650486	+	-1.12989	-0.00729623		0.635052	0.526444		+		+	+		-373.638	777.635	151.859	7.36728e-34
-0.964317	+	4.28914			0.421244	0.161855	+			+			-377.524	778.507	152.731	4.76219e-34
-0.533256	+			1.28124	-2.15575	2.1495			+	+	+	1.42104	-374.376	779.111	153.335	3.52075e-34
-0.226095	+	-1.15603	-0.00454415		0.297101	0.504646		+			+		-377.02	779.774	153.998	2.52811e-34
0.208871	+	-1.23322	-0.00322873			0.42121		+			+		-379.018	781.494	155.718	1.06949e-34
-3.19965	+			3.485	-0.28963	1.92449			+	+	+		-378.022	784.078	158.301	2.93934e-35
-0.183178	+			-1.99214	0.301493	1.92405			+		+	0.898656	-380.061	785.855	160.079	1.20837e-35
-2.07758	+			0.035077	1.20785	1.8098			+		+		-381.762	786.983	161.207	6.87444e-36
-3.98364	+	2.33624	0.0477592		0.588272		+						-384.04	787.063	161.287	6.60553e-36
-0.0357133	+		-0.00813716	1.13204	-2.07903	2.1953			+	+	+	1.41441	-377.709	788.13	162.354	3.87407e-36
-3.85019	+	2.68781	0.0453733		0.564127	0.123794	+						-384.71	790.628	164.852	1.11134e-36
-2.66258	+		-0.00856942	3.31704	-0.218009	1.97384			+	+	+		-381.318	792.995	167.219	3.40283e-37
0.585008	+		-0.0126572	-2.08752	0.30373	2.01251			+		+	0.917997	-382.98	793.993	168.217	2.066e-37
-1.38245	+		-0.0120955	-0.0143809	1.22862	1.89198			+		+		-384.743	795.22	169.444	1.11876e-37
2.23672	+			-4.38213	0.385963	2.1407					+	0.893246	-387.661	796.532	170.755	5.80621e-38
0.541926	+			-2.57982	1.30966	2.00449					+		-389.365	797.714	171.937	3.2154e-38
1.65679	+			-4.33826	0.668382	2.12494				+	+	0.917647	-386.038	797.809	172.033	3.06582e-38
-0.251627	+			-2.51993	1.73577	1.9539				+	+		-387.73	798.919	173.143	1.7594e-38
-2.08451	+		0.0254845	1.77109	-2.39602	1.89082		+	+	+	+	1.42648	-381.112	799.721	173.945	1.17841e-38
0.415393	+			0.412402	-1.39984	0.532799			+	+		1.30215	-389.02	803.772	177.996	1.55435e-39
-3.70245	+	1.27377	0.0602217				+						-393.642	804.068	178.292	1.34112e-39
3.03372	+		-0.0135146	-4.46062	0.38821	2.23355					+	0.91316	-390.497	804.453	178.677	1.10586e-39
-4.66583	+		0.0239589	3.95338	-0.509813	1.67471		+	+	+	+		-384.799	804.688	178.912	9.83245e-40
0.800698	+			-2.02674	0.194264	0.512246			+			1.03728	-391.968	805.144	179.368	7.8291e-40
-3.47106	+	2.02381	0.0547224			0.23496	+						-393.142	805.268	179.492	7.35945e-40
1.26846	+		-0.0129327	-2.61648	1.33152	2.09043					+		-392.266	805.742	179.965	5.80731e-40
2.33368	+		-0.012488	-4.37789	0.71002	2.20109				+	+	0.914698	-388.985	806.003	180.227	5.09487e-40
-1.37222	+			0.318925	1.24094	0.352168			+				-393.998	806.98	181.203	3.12712e-40
0.436059	+		-0.0125733	-2.56571	1.77424	2.03111				+	+		-390.67	807.074	181.298	2.98324e-40
-2.04757	+			2.45027	0.299125	0.351919			+	+			-391.839	807.137	181.361	2.89087e-40
-0.539973	+		0.00629142	-2.01038	0.33855	1.82069		+	+		+	0.879065	-387.636	807.984	182.208	1.89203e-40
-2.48806	+		0.00801633	-0.0283581	1.22478	1.69203		+	+		+		-389.272	808.903	183.127	1.19553e-40
-2.19839	+	-1.22806	0.0288691		0.707323	-0.593108		+		+			-391.589	808.911	183.135	1.19028e-40
-3.90514	+		0.0651754	1.97036	-2.29553	0.543278		+	+	+		1.37104	-389.835	812.382	186.606	2.09905e-41
-1.63303	+	4.2506			0.766652	0.361748	+						-396.869	812.722	186.946	1.7708e-41
0.323103	+		0.00150507	0.441056	-1.42064	0.530934			+	+		1.30599	-392.687	813.407	187.631	1.25709e-41
0.896132	+		-0.00160263	-2.03077	0.19768	0.514364			+			1.03688	-395.636	814.731	188.955	6.48484e-42
-1.85635	+			2.32174	0.342981				+	+			-397.012	815.232	189.456	5.04793e-42
-1.68786	+	3.37488			0.879762		+						-399.536	815.854	190.078	3.69878e-42
-1.11393	+	-1.30269	0.0296313			-0.475221		+					-398.443	815.87	190.093	3.6704e-42
-0.831982	+			-1.00519	1.7779				+				-399.85	816.484	190.708	2.70002e-42
-1.27092	+		-0.00168599	0.313711	1.2441	0.354462			+				-397.659	816.527	190.751	2.64213e-42
-6.35903	+		0.0631009	4.06584	-0.483179	0.354304		+	+	+			-393.088	816.536	190.76	2.63021e-42
-2.52702	+			2.87266	0.781958				+	+		-0.340974	-396.59	816.638	190.862	2.49899e-42
-2.1623	+			0.616145	2.21938				+			-0.570573	-398.881	816.745	190.969	2.36888e-42
-2.08278	+		0.00053245	2.46253	0.293533	0.351071			+	+			-395.507	816.746	190.97	2.36754e-42
-1.58805	+	-1.25751	0.0326312		0.219264	-0.558556		+					-398.087	817.384	191.607	1.72166e-42
1.74366	+		0.00885857	-4.40815	0.397787	2.01305		+			+	0.895288	-395.017	818.068	192.292	1.22264e-42
-0.0201285	+		0.0101059	-2.60614	1.32357	1.8647		+			+		-396.718	819.168	193.392	7.05268e-43
-2.35096	+		0.0473104	-1.82398	0.317924	0.527029		+	+			0.892266	-395.622	819.278	193.502	6.67698e-43
1.33689	+		0.00631542	-4.35346	0.671343	2.02259		+		+	+	0.906373	-393.72	820.153	194.376	4.31186e-43
-4.34023	+		0.0492885	0.191777	1.21637	0.391722		+	+				-397.248	820.23	194.454	4.14889e-43
-0.53678	+		0.00614385	-2.56175	1.72731	1.85427		+		+	+		-395.372	821.104	195.328	2.67955e-43
-2.30565	+		0.00670569	2.48004	0.271221				+	+			-400.453	824.364	198.588	5.24935e-44
-6.44737	+		0.0672646	4.03786	-0.486269			+	+	+			-398.585	825.204	199.428	3.4495e-44
0.523336	+			-2.80082	2.15391	0.467017				+			-403.177	825.337	199.561	3.22785e-44
-1.09329	+		0.00420337	-0.970689	1.76129				+				-403.418	825.82	200.044	2.53504e-44
-2.83981	+		0.0057418	2.94912	0.673436				+	+		-0.304407	-400.079	825.891	200.115	2.44673e-44
1.52163	+			-3.73751	1.59696	0.542157				+		0.480018	-402.451	826.112	200.336	2.19114e-44
-2.30386	+		0.00272727	0.604419	2.19932				+			-0.558568	-402.493	826.194	200.418	2.10268e-44
-6.92486	+		0.0664124	4.45656	-0.12638			+	+	+		-0.272008	-398.276	826.912	201.136	1.4684e-44
3.81756	+			-4.49184	0.403455	0.51703						0.84625	-406.053	828.888	203.112	5.46745e-45
2.24721	+			-2.82569	1.28765	0.363282							-407.497	829.599	203.823	3.83204e-45
-5.35957	+		0.0482604	0.813456	2.34395			+	+			-0.714574	-403.206	832.145	206.368	1.07308e-45
-3.54704	+		0.0456772	-1.18047	1.78048			+	+				-404.682	832.823	207.047	7.64456e-46
1.3399	+		-0.0130158	-3.00572	2.23866	0.464503				+			-405.989	833.187	207.411	6.37269e-46
0.181298	+		0.0585213	-4.81864	0.367023	0.512232		+				0.936053	-405.164	833.786	208.01	4.72214e-46
2.51733	+		-0.0137029	-4.08088	1.61029	0.549749				+		0.54543	-405.169	833.797	208.02	4.69801e-46
-3.36821	+	-0.941432	0.047138		0.849848			+		+			-405.215	833.888	208.112	4.48873e-46
-4.63053	+	-1.10448	0.0738947		0.708381	-0.667572				+			-406.408	834.025	208.249	4.19161e-46
-1.67982	+		0.0601971	-2.93143	1.33402	0.348011		+					-406.907	835.023	209.247	2.54455e-46
-0.677642	+		0.051313	-4.43712	1.05293	0.522026		+		+		0.76092	-403.724	835.482	209.706	2.02292e-46
-2.21972	+		0.0503344	-2.92471	1.93508	0.40859		+		+			-404.955	835.643	209.867	1.86598e-46
4.78515	+		-0.0123539	-4.83225	0.377553	0.521941						0.92338	-408.965	836.913	211.137	9.8891e-47
2.96145	+		-0.0107022	-2.98903	1.33502	0.355397							-410.607	837.996	212.22	5.75556e-47
-2.1271	+			-0.144122	3.67025					+		-1.2988	-409.679	838.342	212.566	4.83982e-47
-2.97619	+	-0.859335	0.068694					+					-410.783	838.348	212.572	4.82607e-47
-0.40619	+	3.74871				0.596848	+						-411.389	839.56	213.784	2.63256e-47
-0.0878993	+			-0.830714	2.61486							-0.983398	-412.499	839.604	213.828	2.57572e-47
-2.52126	+	-0.92918	0.0630975		-0.12458			+					-411.444	841.873	216.096	8.28373e-48
3.13302		-0.869589		-3.53335		0.316551							-415.922	842.165	216.389	7.15713e-48
4.63082		-0.852313	-0.0209479	-3.52676		0.32629							-415.612	843.676	217.9	3.3614e-48
1.24315	+			-2.71	1.87743								-416.114	844.679	218.903	2.03604e-48
0.613053	+			-2.58431	2.17056					+			-414.173	845.128	219.352	1.62657e-48
-3.77568	+		0.0605929	-1.22986	2.53628			+				-0.858248	-412.134	845.477	219.701	1.3661e-48
-1.29915	+		-0.0120107	-0.400975	3.70739					+		-1.2633	-412.649	846.506	220.73	8.1659e-49
-4.07786	+	-1.17206	0.082935			-0.479688							-416.14	846.885	221.109	6.75874e-49
-4.32141	+	-1.12827	0.0808884		0.277178	-0.597408							-415.245	847.273	221.497	5.56699e-49
-4.40187	+		0.0565843	-1.0493	2.98003			+		+		-0.911603	-410.852	847.438	221.662	5.12602e-49
0.754472	+		-0.0111839	-1.1074	2.61043							-0.929306	-415.564	847.911	222.135	4.04615e-49
-2.36624	+		0.0581866	-2.98216	1.89038			+					-414.843	848.67	222.893	2.76871e-49
-3.31732	+			3.13099		2.66123			+		+		-413.945	849.098	223.322	2.23429e-49
-2.72123	+		0.0614559	-2.82956	1.91728			+		+			-413.085	849.629	223.853	1.71364e-49
2.25823	+		-0.0147597	-2.93873	1.92511								-418.738	852.082	226.306	5.02627e-50
1.49308	+		-0.0140357	-2.80653	2.26186					+			-416.9	852.784	227.008	3.53847e-50
-0.175936	+	2.01551					+						-419.698	854.002	228.226	1.92486e-50
-3.37221	+		0.000985277	3.13068		2.65335			+		+		-417.386	858.23	232.454	2.32417e-51
-5.09478	+	-0.799717	0.0792084		0.937518					+			-421.158	861.299	235.523	5.00935e-52
-2.58727	+			3.53196		1.10148			+				-424.516	865.814	240.038	5.24051e-53
-3.49186	+	-0.713231	0.0851784										-428.598	869.648	243.872	7.7069e-54
-5.03099	+		0.0311435	3.10132		2.36522		+	+		+		-421.264	870.561	244.785	4.88198e-54
-3.42977	+	-0.810578	0.0861096		-0.172532								-428.807	872.22	246.444	2.13001e-54
-3.15002	+		0.00966197	3.51492		1.07739			+				-427.7	874.384	248.608	7.21835e-55
-1.92207	+				1.13891	3.34458				+	+		-427.07	875.349	249.573	4.45559e-55
1.91782	+			-1.76886		3.01928					+		-430.015	876.813	251.037	2.14312e-55
-6.79543	+		0.0707078	3.29201		1.10623		+	+				-427.167	877.793	252.017	1.31262e-55
-1.45783	+				0.867767	3.44214					+		-433.095	882.973	257.196	9.85082e-57
-2.17692	+		0.00487452		1.1282	3.30485				+	+		-430.387	884.232	258.456	5.24712e-57
1.71279	+		0.00353788	-1.76253		2.99114					+		-433.355	885.694	259.918	2.52691e-57
-1.57409	+		0.00215371		0.865173	3.42442					+		-436.441	891.865	266.089	1.15459e-58
-3.61267	+		0.0326671		1.05704	3.02386		+		+	+		-434.256	896.546	270.77	1.11182e-59
-0.160835	+		0.0363873	-1.73198		2.66209		+			+		-437.067	897.592	271.816	6.59109e-60
4.31786	+			-2.6115		1.08873							-444.644	901.739	275.963	8.28812e-61
-3.41346	+		0.0352595		0.855838	3.0676		+			+		-439.487	902.432	276.656	5.86122e-61
-0.3925	+	-1.08136			1.23671	-0.813687				+			-444.42	907.823	282.047	3.95643e-62
2.9686	+		0.0182688	-2.34612		1.05663							-446.908	908.421	282.644	2.9344e-62
0.0279261	+					3.85934					+		-447.067	908.739	282.963	2.50192e-62
-1.74049	+		0.0887755	-2.19952		1.06301		+					-445.585	910.153	284.377	1.23396e-62
-0.567516	+		0.0106247			3.7658					+		-450.1	916.983	291.207	4.05707e-64
-2.68173	+		0.0483495			3.35656		+			+		-452.941	927.091	301.315	2.58961e-66
0.991059	+	-1.12095			0.497627	-0.744628							-458.591	931.787	306.011	2.47493e-67
-0.590016	+	-0.701898			1.56752					+			-458.853	934.489	308.713	6.40909e-68
1.68357	+	-1.20084				-0.535766							-461.614	935.68	309.904	3.53303e-68
-8.4236	+		0.140312		1.32613	0.307461		+		+			-460.344	944.146	318.37	5.12697e-70
-8.65093	+		0.146528		1.32766			+		+			-462.267	945.742	319.966	2.30783e-70
2.51477	+	-0.687618											-470.939	952.2	326.424	9.1405e-72
-7.86347	+		0.147623		0.762874	0.398883		+					-466.726	952.436	326.66	8.12246e-72
-4.20905	+		0.0674851		1.76048					+			-467.865	952.513	326.737	7.81644e-72
-4.52419	+		0.0713296		1.72728	0.262387				+			-466.806	952.596	326.82	7.49723e-72
2.55471	+	-0.717967			-0.053944								-471.8	956.053	330.276	1.33151e-72
-8.77519	+		0.147051		1.39083			+					-472.116	961.015	335.238	1.11398e-73
-3.22234	+		0.080154		0.750248	0.301027							-474.817	964.239	338.463	2.22147e-74
-6.91374	+		0.151945			0.848568		+					-474.968	966.718	340.942	6.43305e-75
-3.73114	+		0.07541		1.25971								-477.18	966.813	341.037	6.13537e-75
-2.39269	+		0.086004			0.743344							-481.782	976.015	350.239	6.16068e-77
-0.394258	+				2.21979					+			-484.887	984.379	358.603	9.40601e-79
-0.432449	+				2.21704	0.10244				+			-485.676	988.134	362.358	1.43845e-79
1.6158	+				1.21969								-497.975	1006.27	380.495	1.6578e-83
2.03514	+				0.965666	0.149357							-498.424	1009.3	383.524	3.64539e-84
3.63031	+					0.716309							-507.522	1025.37	399.59	1.18349e-87
-6.55854		-1.1692	0.042175		3.19781	-2.35761							-539.631	1091.71	465.938	4.63336e-102
-3.47019		-1.13533			3.15161	-2.30899							-540.843	1092.01	466.231	4.00194e-102
2.44687		-1.03366		-2.37766									-552.485	1113.18	487.407	1.00903e-106
0.649899		-1.04854	0.0254914	-2.42895									-554.244	1118.81	493.034	6.05473e-108
-15.2076	+		0.221567	4.44177					+				-565.942	1148.67	522.89	1.99045e-114
-13.1268	+		0.186585	4.49323				+	+				-568.789	1158.79	533.01	1.26294e-116
-16.928	+		0.300216	3.23182				+					-603.798	1224.38	598.602	7.21293e-131
-13.3058	+		0.221632	5.42931									-614.416	1241.28	615.507	1.53938e-134
-2.01646	+			6.14125					+				-618.817	1252.24	626.463	6.43129e-137
-10.752	+		0.24015					+					-627.629	1269.86	644.087	9.5795e-141
2.36429	+			4.895									-650.332	1310.99	685.209	1.12626e-149
-1.06488			-0.316685	26.2484	16.3349							-17.9084	-716.895	1446.24	820.466	4.7987e-179
-1.34917			-0.316502	26.5044	16.4882	-0.0365325						-18.0346	-716.361	1447.33	821.551	2.78858e-179
0.9315		-1.31095				-0.552302							-734.518	1477.25	851.472	8.8751e-186
4.18572		-1.27174	-0.0453883			-0.52769							-736.163	1482.65	856.871	5.96912e-187
39.3806			-0.373606	-9.26458	-4.27165	4.37014							-740.375	1493.2	867.425	3.04766e-189
-36.7574				39.4881	24.2124	-0.893431						-25.6775	-759.349	1531.15	905.373	1.75241e-197
-30.2175				33.3276	20.5247							-22.6598	-760.657	1531.63	905.858	1.37513e-197
13.13		-1.18554	-0.156389		-0.745028								-774.956	1560.23	934.456	8.47985e-204
2.11406		-1.326			-0.889235								-778.444	1565.1	939.326	7.43043e-205
37.7419			-0.459577	-6.39763		1.37113							-780.817	1571.95	946.179	2.41488e-206
16.1856				-12.0445	-5.64397	5.66187							-790.407	1591.14	965.359	1.65146e-210
39.8357			-0.539027	-4.81339	1.85887								-810.87	1632.06	1006.29	2.14191e-219
37.7203		-0.698567	-0.517089										-825.207	1658.63	1032.85	3.65124e-225
6.23239				-8.86681		1.80716							-833.932	1676.08	1050.3	5.93268e-229
1.55485				-7.24407	2.58885								-866.708	1741.63	1115.85	3.45722e-243
0.352554		-0.97454											-873.669	1753.47	1127.69	9.29508e-246
60.0579			-0.920784		4.73608	-2.47138							-885.131	1780.58	1154.81	1.20137e-251
81.687			-1.14319		0.622739								-910.608	1829.43	1203.65	2.97293e-262
58.0895	+		-0.769201										-913.37	1837.06	1211.29	6.54161e-264
85.7053			-1.18677			0.342748							-917.879	1843.97	1218.19	2.06701e-265
95.9949			-1.33198	0.588844									-944.573	1897.36	1271.58	5.27444e-277
93.8218			-1.29491										-946.655	1899.44	1273.66	1.86736e-277
4.5221	+												-947.345	1902.9	1277.13	3.29961e-278
-14.647					10.5862	-5.81797							-978.854	1965.92	1340.15	6.82442e-292
-2.10488					1.13954								-1041.89	2089.9	1464.13	8.16986951963085e-319
-0.510739						0.602254							-1052.71	2111.54	1485.77	1.48219693752374e-323
1.04399				-1.22048									-1073.35	2152.84	1527.06	0
-0.0194687													-1076.57	2157.2	1531.43	0
