# Supplementary material for: American Exceptionalism: Population Trends and Flight Initiation Distances in Birds from Three Continents
Source: PLoS One. 2014 Sep 16;9(9):e107883. doi: 10.1371/journal.pone.0107883 (PMC4166455; doi:10.1371/journal.pone.0107883)
Supplement: File S6 — Lambda models based on Hackett [32] . (XLSX) [file pone.0107883.s006.xlsx]

## Sheet: Lambda_models
Electronic Supplementary Material S6: Candidates PGLS models based on Hackett phylogeny optimizing the Pagel’s lambda by maximum likelihood. The models describe the relationship between population trends of birds and continent (cont), farmland (farm), latitude (lat), flight initiation distance (FID), body mass (body), migration (migrat), and including continent by each factor and FID by body mass…
Intercept	Cont	Farm	Lat	FID	Body	Migrat	Cont: Farm	Cont: Lat	Cont: FID	Cont: Body	Cont: Migrat	FID: Body	logLik	AICc	delta AICc	Akaike weight
1.43679	+	-0.0933592		1.04047	-3.78811		+		+	+		1.92412	-389.088	808.535	0	0.824994
0.590494	+	-0.130449		1.76019	-3.27988	-0.107208	+		+	+		1.54051	-389.901	812.514	3.97841	0.112862
0.580219	+	-0.144603		1.76804	-3.28995	-0.0732854	+		+	+	+	1.54122	-389.555	816.608	8.07284	0.0145699
2.01892	+	-1.15041		0.884143	-4.13551				+	+		2.27534	-395.595	816.924	8.38833	0.0124437
1.76608	+	0.0493652	-0.0104116	1.07548	-3.45605		+		+	+		1.76918	-392.206	817.123	8.58788	0.011262
-2.33739	+	-0.0156607		4.4174	-1.47292	-0.293289	+		+	+			-393.541	817.441	8.90565	0.00960758
1.92643	+	-0.245903		-3.02889	-1.25637		+		+			1.61562	-396.452	818.638	10.1029	0.00528007
0.937327	+	-1.16399		1.78702	-3.48752	-0.134498			+	+		1.78724	-396.147	820.327	11.7914	0.00226979
-2.36743	+	-0.044043		4.446	-1.49302	-0.232302	+		+	+	+		-393.159	821.408	12.8728	0.00132177
1.14235	+	-0.00207147	-0.0084557	1.54674	-3.18101	-0.0711775	+		+	+		1.5436	-393.243	821.577	13.0419	0.00121462
0.800326	+	-0.296721		-1.94793	-0.688907	-0.132513	+		+			1.13254	-397.025	822.083	13.5473	0.000943377
0.618563	+	-1.13051		1.96266	-3.54917	0.264292			+	+	+	1.74421	-394.944	822.6	14.0646	0.000728371
-1.77258	+	0.30076		4.13773	-1.75371		+		+	+			-397.828	823.689	15.1542	0.000422438
-1.43896	+	-0.19094		0.418519	0.43911	-0.272728	+		+				-399.164	824.061	15.5262	0.000350739
2.674	+	-1.18704		-3.16257	-1.76027				+			1.99223	-401.892	824.993	16.4575	0.000220166
-1.32752	+	-0.458706		1.10859		-0.17517	+		+				-400.986	825.431	16.8953	0.000176884
-0.839837	+	0.027459		0.43059			+		+				-402.152	825.513	16.9783	0.000169695
2.26541	+	-0.0363224	-0.0153324	-2.49426	-0.978089		+		+			1.38797	-398.769	825.571	17.0354	0.000164913
1.12221	+	-0.020938	-0.0087608	1.5781	-3.18742	-0.0217417	+		+	+	+	1.53728	-392.863	825.657	17.1216	0.000157954
0.913705	+	-0.190947		-1.89929	-0.746201	-0.345964	+		+		+	1.16011	-396.49	825.691	17.1561	0.000155257
-1.80039	+	0.110832	-0.00831667	4.21269	-1.3721	-0.258218	+		+	+			-396.892	826.496	17.9612	0.000103809
2.03834	+	-1.15019	-0.000499267	0.884792	-4.12177				+	+		2.27015	-399.433	826.9	18.3646	8.48445e-05
-2.60799	+	-1.16371		4.9607	-1.31956	-0.363881			+	+			-400.931	827.596	19.0608	5.99046e-05
1.21947	+	-1.19601		-1.80583	-1.0265	-0.165377			+			1.37399	-402.085	827.629	19.0936	5.8929e-05
-1.39138	+	-0.104589		0.503552	0.41405	-0.444814	+		+		+		-398.695	827.75	19.2152	5.54536e-05
-1.25602	+	-0.282347		1.18947		-0.484949	+		+		+		-400.151	828.335	19.7995	4.14035e-05
-0.659625	+	0.510935	-0.0197163	3.73172	-1.43512		+		+	+			-399.166	828.692	20.1564	3.46375e-05
-0.797757	+	0.168944		0.150084	0.115366		+		+				-402.774	829.006	20.4706	2.96018e-05
-2.86363	+	-1.12499		5.07933	-1.45333	0.0789063			+	+	+		-399.488	829.336	20.8007	2.50976e-05
4.23317	+	0.0840009		-6.31469	-1.21595		+					2.04667	-404.195	829.599	21.0638	2.2004e-05
1.61379	+	-0.0918548	-0.0132706	-1.98441	-0.710119	-0.0713151	+		+			1.1586	-399.791	829.942	21.4071	1.85337e-05
0.744027	+	-1.16629	0.00275792	1.85524	-3.51189	-0.145195			+	+		1.77707	-399.895	830.149	21.6138	1.67136e-05
0.0352382	+	0.0867696	-0.0193935	0.801652			+		+				-403.358	830.175	21.6399	1.6497e-05
-1.80665	+	0.0818885	-0.00893995	4.24518	-1.39307	-0.179289	+		+	+	+		-396.447	830.391	21.8555	1.48114e-05
5.28124	+	0.260181		-6.42492	-1.90149		+			+		2.17601	-402.617	830.968	22.4326	1.10985e-05
-1.64832	+	-1.30482		1.84758		-0.261525			+				-406.031	831.047	22.5113	1.06703e-05
5.87138		-0.956062		-7.32372	-1.71018							2.48074	-409.364	831.181	22.6453	9.97914e-06
-1.64701	+	-1.1958		1.26741	0.347109	-0.349624			+				-405.111	831.431	22.8959	8.80357e-06
1.06735	+	-1.18057		-1.85501	-0.948977	0.0204177			+		+	1.32896	-401.722	831.477	22.9423	8.60208e-06
3.06492	+	0.0443409		-4.49615	-0.888226	-0.253988	+				+	1.48596	-401.875	831.784	23.249	7.3789e-06
-0.709106	+	0.00763624	-0.0127121	0.435747	0.443659	-0.217197	+		+				-402.015	832.064	23.529	6.41497e-06
0.272381	+	0.392683	-0.0226993	0.278446	0.241196		+		+				-403.232	832.198	23.6623	6.00133e-06
0.621869	+	-1.13042	-5.30835e-05	1.96167	-3.54872	0.264845			+	+	+	1.7443	-398.69	832.471	23.9361	5.23342e-06
1.24202	+	0.0439086	-0.00320579	1.34676	-3.5169		+	+	+	+		1.71863	-397.731	832.958	24.4232	4.10227e-06
1.76463	+	0.0123695	-0.0142711	-1.93622	-0.761196	-0.242241	+		+		+	1.17943	-399.146	833.384	24.8484	3.31659e-06
-0.619012	+	-0.26893	-0.0123208	1.13222		-0.120369	+		+				-403.897	833.528	24.9927	3.08574e-06
3.88814	+	0.0740552		-6.00931	-1.01144	-0.0474948	+					1.88376	-405.364	834.187	25.6518	2.21934e-06
2.87885	+	-1.18144	-0.00647078	-2.94873	-1.68963				+			1.9337	-405.447	834.352	25.8169	2.04356e-06
-1.72262	+	-1.17528		1.06599	0.389722	-0.0929993			+		+		-404.542	834.816	26.2811	1.62021e-06
-1.65134	+	-1.30058		1.77331		-0.165239			+		+		-405.736	834.931	26.396	1.5298e-06
3.75842	+	0.124086		-4.69617	-1.31108	-0.170094	+			+	+	1.5824	-401.239	835.189	26.6538	1.34478e-06
5.19471		-0.954944		-6.67669	-1.32643	-0.0858991						2.1572	-410.355	835.315	26.7793	1.26298e-06
4.88504	+	0.248271		-6.08814	-1.67092	-0.0532137	+			+		2.00063	-403.757	835.547	27.0114	1.1246e-06
-0.602476	+	0.0942091	-0.0138559	0.506548	0.41825	-0.345706	+		+		+		-401.418	835.549	27.0134	1.12349e-06
-0.483928	+	-0.0898853	-0.0135371	1.19919		-0.38852	+		+		+		-402.925	836.21	27.6747	8.07187e-07
0.16937	+	0.197104		-1.57449	0.641448	-0.386362	+				+		-405.272	836.277	27.7422	7.80404e-07
-2.87298	+	-1.16723	0.00422116	5.03749	-1.37574	-0.378256			+	+			-404.601	837.235	28.6996	4.83525e-07
1.41328	+	-1.1929	-0.00285709	-1.80781	-1.04745	-0.153625			+			1.39208	-405.825	837.384	28.8488	4.48761e-07
0.749865	+	5.1001e-05	-0.00228548	1.73311	-3.26715	-0.0626569	+	+	+	+		1.52443	-398.801	837.533	28.9981	4.1648e-07
5.95951	+	-0.990099		-7.31816	-1.80366							2.50672	-410.906	838.594	30.0585	2.45095e-07
-2.90364	+	-1.12608	0.000679923	5.08992	-1.46048	0.0719535			+	+	+		-403.212	839.136	30.6009	1.86877e-07
4.4091	+	0.158765	-0.00458356	-6.27935	-1.13269		+					2.00183	-407.881	839.221	30.6858	1.79104e-07
3.78336	+	-1.07508		-5.03398	-1.13501	0.208988					+	1.71512	-408.072	839.602	31.0663	1.48076e-07
3.8818	+	0.240537	-0.0136649	-4.54136	-0.906349	-0.155603	+				+	1.51137	-404.63	839.62	31.085	1.46702e-07
-2.03389	+	-1.09455		4.77772	-1.60273				+	+			-408.352	840.163	31.6282	1.1181e-07
0.555953	+	0.243906		-1.60154	0.407205	-0.32533	+			+	+		-404.905	840.169	31.6339	1.1149e-07
3.50303	+	0.0952227	-0.0345417	-2.61302	-1.02364		+	+	+			1.42882	-403.821	840.353	31.8179	1.01692e-07
5.45464	+	0.337632	-0.0048178	-6.39258	-1.81103		+			+		2.13532	-406.285	840.604	32.0691	8.96862e-08
-0.834871	+	-1.08121		1.02354					+				-411.966	840.715	32.18	8.48488e-08
-1.55754	+	-1.30248	-0.00166169	1.86717		-0.256524			+				-409.793	840.795	32.2599	8.15291e-08
0.789488	+	0.00687525	-0.00232226	1.69441	-3.27292	-0.0575299	+	+	+	+	+	1.52725	-397.999	840.882	32.3465	7.80709e-08
1.38623	+	-1.17193	-0.00517408	-1.8661	-0.970149	0.0808366			+		+	1.35002	-405.308	840.976	32.4405	7.44891e-08
-1.5993	+	-1.19485	-0.000873483	1.27917	0.346233	-0.346773			+				-408.89	841.238	32.7032	6.53196e-08
0.286931	+	-1.11354	0.0237378	1.67577	-4.34515			+	+	+		2.17585	-404.322	841.355	32.8196	6.16253e-08
5.83959		-0.956564	0.000538955	-7.33159	-1.71407							2.48504	-413.457	841.52	32.9851	5.67309e-08
-2.15561	+	0.117875	-0.00201365	4.36538	-1.48816	-0.245192	+	+	+	+			-402.339	842.176	33.6408	4.08744e-08
6.42439	+	-1.00193		-7.4368	-2.07215					+		2.58988	-410.729	842.667	34.1319	3.1974e-08
0.328575	+	0.361722		-2.54958	1.00916	-0.286876	+						-410.733	842.675	34.1395	3.18536e-08
5.35775	+	-0.987196		-6.79582	-1.4547	-0.0788205						2.22954	-411.912	842.808	34.2724	2.98052e-08
4.44456	+	0.299062	-0.0128451	-4.7149	-1.27824	-0.0874486	+			+	+	1.59477	-404.106	843.303	34.7682	2.32612e-08
-1.39629	+	0.484183	-0.00752487	4.04787	-1.632		+	+	+	+			-404.137	843.366	34.8306	2.25469e-08
4.17206	+	0.138832	-0.003722	-6.10546	-1.02744	-0.0280785	+					1.91395	-409.023	843.779	35.244	1.83367e-08
4.12171	+	-1.07223		-5.1375	-1.32532	0.252734				+	+	1.75822	-407.886	843.805	35.2695	1.81043e-08
0.829107	+	-0.00139851		-0.99415		-0.454962	+				+		-410.218	843.894	35.3585	1.73162e-08
-0.948627	+	-1.15737		1.37793	-0.143415				+				-412.479	843.941	35.4061	1.69092e-08
0.893344	+	0.384671	-0.0128923	-1.57	0.649029	-0.295675	+				+		-408.138	844.309	35.7733	1.40724e-08
-1.52051	+	-1.16887	-0.00380749	1.09191	0.389757	-0.0498613			+		+		-408.188	844.409	35.8739	1.33827e-08
-1.44967	+	-1.29419	-0.00379915	1.79923		-0.122202			+		+		-409.377	844.486	35.9512	1.28751e-08
2.86503	+	0.038099	-0.0330823	-2.0824	-0.747068	-0.074883	+	+	+			1.19299	-404.822	844.735	36.1999	1.13696e-08
0.846194	+	0.210359	-0.0319702	0.707072			+	+	+				-408.469	844.972	36.4363	1.01022e-08
-0.628503	+	-1.13174	0.0238551	2.4175	-3.79843	-0.124567		+	+	+		1.76571	-404.984	845.058	36.5233	9.67226e-09
0.995916	+	0.51636		-2.45672	0.56305	-0.300061	+			+			-409.699	845.132	36.5966	9.32387e-09
5.1669	+	0.313956	-0.00381567	-6.18538	-1.68338	-0.0338017	+			+		2.03238	-407.412	845.183	36.648	9.08752e-09
4.74689		-0.958091	0.00378356	-6.51718	-1.22637	-0.114409						2.08	-414.202	845.187	36.6522	9.06846e-09
-2.08905	+	0.113883	-0.00285478	4.32738	-1.48838	-0.211252	+	+	+	+	+		-401.517	845.426	36.8912	8.04701e-09
0.484848	+	-1.04289		-1.66735	0.638509	0.0881878					+		-412.492	846.192	37.6569	5.48723e-09
5.77881	+	-1.0011		-6.88671	-1.70413	-0.0843492				+		2.30513	-411.693	846.845	38.3098	3.95896e-09
0.33259	+	0.132901	-0.0298495	0.393751	0.439552	-0.221996	+	+	+				-407.139	846.99	38.4543	3.68302e-09
0.998474	+	0.500606	-0.0338256	0.194349	0.235965		+	+	+				-408.386	847.132	38.5969	3.4295e-09
5.43071	+	0.356742	-0.033657	-5.17649	-1.0449		+	+				1.708	-409.583	847.199	38.6641	3.31627e-09
-0.104925	+	-1.11914	0.0123924	2.24365	-3.70297	0.183913		+	+	+	+	1.74415	-403.849	847.629	39.0935	2.6755e-09
-0.18059	+	-1.09811	-0.0144538	1.331					+				-414.414	847.811	39.2761	2.44199e-09
0.726818	+	0.734575		-2.61576	0.690451		+						-414.468	847.92	39.3848	2.31285e-09
1.37072		-0.922856		-2.70926	0.894313	-0.384779							-417.785	848.021	39.4857	2.19911e-09
2.81955	+	0.0467389	-0.0321939	-2.06033	-0.756901	-0.106391	+	+	+		+	1.19703	-404.087	848.105	39.5693	2.10904e-09
5.68982	+	-1.00361	0.00447978	-7.29449	-1.8514							2.52355	-414.622	848.229	39.6934	1.98221e-09
0.399192	+	-0.136204	-0.0288434	1.06689		-0.124466	+	+	+				-408.96	848.279	39.7441	1.93256e-09
1.19597	+	0.414206	-0.0124354	-1.59626	0.451999	-0.246495	+			+	+		-407.831	848.373	39.8381	1.84385e-09
-1.50742	+	-1.09284	-0.00917146	4.62658	-1.45636				+	+			-411.625	848.983	40.4474	1.35961e-09
4.00623	+	-1.06901	-0.00323952	-5.0671	-1.14962	0.248447					+	1.73101	-411.732	849.197	40.6615	1.22159e-09
0.475399	+	-1.03974		-1.69405	0.66026	0.0773196				+	+		-412.258	850.249	41.7134	7.21937e-10
0.318725	+	0.132907	-0.0297356	0.407774	0.437708	-0.225978	+	+	+		+		-406.398	850.293	41.758	7.0603e-10
5.77593	+	0.445114	-0.0270878	-5.27742	-1.50557		+	+		+		1.79222	-408.81	850.331	41.7959	6.92751e-10
1.52122	+	0.852874		-2.63202	0.23286		+			+			-413.541	850.54	42.0045	6.24139e-10
2.88722	+	-1.18106	-0.00648107	-2.95117	-1.68698			+	+			1.92836	-411.295	850.624	42.0888	5.98383e-10
0.136115	+	-0.0624885	-0.0238207	1.13291		-0.311446	+	+	+		+		-408.07	851.231	42.6961	4.4169e-10
-0.302527	+	-1.14756	-0.0134313	1.54493	-0.095372				+				-415.142	851.492	42.9572	3.87629e-10
5.1514	+	0.332856	-0.0329249	-4.95619	-0.911038	-0.0361358	+	+				1.59644	-410.722	851.803	43.2682	3.3181e-10
-4.22295	+	-1.13008	0.0256176	5.58241	-1.69068	-0.353234		+	+	+			-409.605	851.922	43.387	3.12663e-10
4.6423	+	-1.00817	0.00738806	-6.52184	-1.37646	-0.114274						2.13263	-415.367	851.943	43.4075	3.09476e-10
-0.0043012	+	0.0764692				-0.441507	+				+		-415.439	852.086	43.5512	2.88017e-10
1.49719	+	0.167702	-0.0117702	-0.983791		-0.372908	+				+		-413.226	852.185	43.6494	2.74225e-10
6.18037	+	-1.01738	0.00507658	-7.41995	-2.1579					+		2.61246	-414.396	852.25	43.7146	2.6543e-10
0.314056	+	0.357281	0.000238206	-2.54697	1.00811	-0.287873	+						-414.452	852.362	43.8266	2.50973e-10
1.14689	+	-1.22347		-1.07998		-0.00290186					+		-417.192	853.368	44.8332	1.51719e-10
4.2799	+	-1.06703	-0.00277523	-5.15308	-1.31874	0.282369				+	+	1.76539	-411.545	853.45	44.9145	1.45678e-10
1.60746	+	-1.19712	-0.00575097	-1.81722	-1.05774	-0.156264		+	+			1.39818	-411.655	853.67	45.1352	1.30457e-10
4.95078	+	0.281563	-0.0332159	-4.58827	-0.892287	-0.0121458	+	+			+	1.51618	-409.372	853.836	45.3005	1.20107e-10
-3.59026	+	-1.11497	0.0126083	5.35358	-1.61166	-0.0033101		+	+	+	+		-408.335	854.166	45.631	1.01815e-10
-0.346028	+	0.1492			0.191233	-0.418714	+				+		-415.66	854.779	46.2436	7.4952e-11
0.969739	+	0.508043	0.000453731	-2.45201	0.560316	-0.301903	+			+			-413.415	854.863	46.3276	7.18684e-11
5.49627	+	0.421214	-0.0264844	-5.06124	-1.36828	-0.0361746	+	+		+		1.68423	-409.939	854.97	46.4343	6.81346e-11
1.33471	+	-0.905558		-2.73625	0.937247	-0.388056							-419.382	855.547	47.012	5.10408e-11
0.546521	+	-1.04085	-0.00103894	-1.66797	0.639095	0.100484					+		-416.186	855.83	47.2952	4.43035e-11
5.09205	+	-1.02551	0.00814805	-6.60821	-1.67354	-0.122906				+		2.21121	-415.073	855.879	47.3433	4.32494e-11
1.3818	+	0.891389	-0.0118781	-2.73416	0.797976		+						-417.388	855.985	47.4499	4.10046e-11
2.13937	+	-1.18047	-0.0182872	-1.92851	-0.97761	0.186048		+	+		+	1.37266	-410.46	856.012	47.4764	4.04647e-11
0.48754		-0.935058	0.0107461	-2.6595	0.95277	-0.435373							-420.727	856.06	47.5251	3.9491e-11
-1.42911	+	-1.29973	-0.00280881	1.80962		-0.25785		+	+				-415.528	856.789	48.2534	2.74389e-11
1.84215	+	0.514108	-0.0287239	-1.86356	0.739628	-0.239788	+	+					-414.599	857.231	48.6953	2.19987e-11
-1.59256	+	-1.19334	-0.000413884	1.252	0.341541	-0.344486		+	+				-414.697	857.427	48.8922	1.99368e-11
5.30592	+	0.34523	-0.0291903	-4.74369	-1.25136	0.0270646	+	+		+	+	1.59429	-408.837	857.606	49.0706	1.82345e-11
2.36827	+	0.914245	-0.0335255	-1.90936	0.53702		+	+					-416.211	858.155	49.6198	1.3856e-11
-0.292245	+	0.205171			0.148281	-0.419404	+			+	+		-415.136	858.305	49.7699	1.28542e-11
1.82764	+	0.429903	-0.0301355	-1.60584	0.664699	-0.170143	+	+			+		-412.874	858.461	49.9255	1.18921e-11
2.09174	+	1.00825	-0.0112787	-2.72233	0.351223		+			+			-416.554	858.842	50.3068	9.82795e-12
-0.943232	+	-1.1751	-0.0142805	1.06605	0.401825	0.0350185		+	+		+		-413.394	859.499	50.9639	7.07605e-12
-1.13285	+	-1.29921	-0.00937922	1.78769		-0.0766978		+	+		+		-414.664	859.688	51.1525	6.43912e-12
1.21254	+	-0.904982		-2.73232	1.00051	-0.387048				+			-419.301	859.811	51.2758	6.05422e-12
0.559724	+	-1.0366	-0.00163267	-1.69497	0.668892	0.0943336				+	+		-415.925	859.884	51.3491	5.83631e-12
0.734811	+	0.260262	-0.0128545			-0.352048	+				+		-418.337	860.133	51.598	5.15326e-12
5.4298	+	-1.05815	0.000825444	-6.43853	-1.78969			+				2.29309	-418.588	860.634	52.0988	4.01173e-12
-3.82493	+	-1.03817	0.0270621	5.54992	-1.9731			+	+	+			-415.194	860.747	52.2115	3.79202e-12
2.00684	+	0.584252	-0.0233673	-1.83472	0.438207	-0.242769	+	+		+			-414.115	860.942	52.4071	3.4387e-12
2.59894	+	0.948004	-0.0276393	-1.93307	0.211037		+	+		+			-415.634	861.627	53.092	2.44159e-12
-1.34676	+	-1.09205	0.0057421	1.2447				+	+				-419.445	862.348	53.8128	1.70275e-12
1.99614	+	0.463883	-0.0273841	-1.62529	0.46778	-0.140401	+	+		+	+		-412.543	862.584	54.0485	1.51345e-12
0.408018	+	0.344305	-0.0134006		0.200447	-0.324356	+				+		-418.497	862.726	54.1911	1.4093e-12
1.15198	+	-1.22332	-8.48868e-05	-1.07999		-0.00190404					+		-420.866	862.941	54.4054	1.26613e-12
0.325614	+	-0.951334	0.0137913	-2.55421	0.889199	-0.429145							-422.016	863.016	54.4803	1.21953e-12
0.24985	+	-1.29281				0.0921171					+		-423.237	863.256	54.7212	1.08116e-12
4.79767	+	-1.07746	-0.0173002	-5.11815	-1.14798	0.365023		+			+	1.74303	-416.799	863.958	55.4232	7.61108e-13
4.47267	+	-1.06801	0.0015711	-5.61906	-1.29279	-0.123988		+				1.88093	-419.256	864.246	55.7109	6.59157e-13
5.57325	+	-1.05831	0.00407467	-6.48634	-1.97745			+		+		2.31831	-418.401	864.835	56.2999	4.90991e-13
2.52433	+	0.266008	-0.0281091	-1.38804			+	+					-420.962	865.382	56.8471	3.73474e-13
2.33705		-0.888252		-3.19635	0.419457								-427.805	865.931	57.396	2.83831e-13
-1.3234	+	-1.12235	0.0048359	1.37327	-0.0587523			+	+				-420.248	866.23	57.6947	2.44464e-13
-0.0268509	+	-1.25844			0.153643	0.126471					+		-423.677	866.338	57.8031	2.31558e-13
0.382066	+	0.383949	-0.0130447		0.196165	-0.336382	+			+	+		-418.017	866.394	57.8583	2.25253e-13
1.93485	+	0.207072	-0.0197679	-1.00263		-0.316604	+	+			+		-418.124	866.608	58.0731	2.02324e-13
0.35788	+	-0.953334	0.0139079	-2.54588	0.864635	-0.431809				+			-421.941	867.34	58.8044	1.40358e-13
4.94747	+	-1.07458	-0.0155846	-5.1806	-1.28738	0.383406		+		+	+	1.76738	-416.598	868.288	59.7523	8.73796e-14
4.62656	+	-1.06989	0.00475577	-5.69082	-1.48838	-0.123335		+		+		1.92418	-419.074	868.508	59.9729	7.82512e-14
2.31126	+	-0.835916		-2.90585	0.441394								-427.611	869.827	61.2921	4.04605e-14
-0.343071	+	-1.25992			0.344247	0.076491				+	+		-423.322	870.103	61.5676	3.52547e-14
2.42876	+	0.134151	-0.0267091	-1.33844		-0.0490423	+	+					-422.307	870.347	61.8115	3.12075e-14
1.14082	+	-1.04625	-0.0118926	-1.6933	0.648309	0.193294		+			+		-421.257	870.547	62.0113	2.82399e-14
1.88435	+	-0.813968		-3.03641	0.720974					+			-426.478	871.94	63.4048	1.40693e-14
0.438147	+	-1.02986	0.0103235	-1.97752	0.651154	-0.38515		+					-424.381	872.22	63.6847	1.22321e-14
0.249555	+	-1.29282	4.92624e-06			0.0920592					+		-426.879	872.742	64.2065	9.42276e-15
1.93318	+	-0.334922		-2.48218			+						-428.094	872.97	64.4345	8.40754e-15
1.17595	+	-1.0431	-0.0133652	-1.71838	0.694107	0.189395		+		+	+		-420.955	874.622	66.0871	3.67969e-15
1.0184	+	0.29024	-0.0182506			-0.313998	+	+			+		-423.379	874.791	66.2556	3.38239e-15
2.69562		-0.884623	-0.00509602	-3.18958	0.421345								-431.568	875.587	67.0516	2.27181e-15
-0.0142576	+	-1.25804	-0.000212797		0.153726	0.128992					+		-427.318	875.846	67.3105	1.99601e-15
0.492667	+	-1.02544	0.00954413	-2.00675	0.658048	-0.375765		+		+			-424.212	876.457	67.9213	1.47072e-15
0.819299	+	0.372735	-0.0211089		0.200955	-0.269246	+	+			+		-423.538	877.436	68.9005	9.01369e-16
1.891	+	-0.104463		-2.51618		0.0762965	+						-429.248	877.479	68.9434	8.82228e-16
1.26549	+	-1.22189	-0.00214132	-1.09458		0.0230473		+			+		-425.965	877.663	69.1281	8.04409e-16
0.85062	+	-0.322411	0.0152562	-2.35683			+						-430.204	879.391	70.8558	3.39083e-16
2.63065	+	-1.05295		-2.67848									-433.48	879.412	70.8763	3.35627e-16
2.26989	+	-0.83767	0.000629927	-2.89836	0.436801								-431.383	879.549	71.0139	3.13312e-16
-0.299888	+	-1.25836	-0.000840504		0.348602	0.0852497				+	+		-426.942	879.617	71.0813	3.02933e-16
0.789331	+	0.42092	-0.0204629		0.187079	-0.282529	+	+		+	+		-422.969	881.028	72.4927	1.49575e-16
1.14995	+	-1.19472	0.00712421	-1.48105		-0.199619		+					-429.948	881.105	72.5696	1.43936e-16
1.83855	+	-0.816197	0.000819773	-3.02749	0.71106					+			-430.238	881.685	73.1501	1.07676e-16
1.13073	+	-1.0396	0.0136455	-1.80522				+					-431.4	881.784	73.249	1.02477e-16
0.859626	+	-0.924774	0.0170861	-2.10162	0.24193			+					-431.145	883.498	74.963	4.34955e-17
0.770449	+	-0.379088	0.0165349	-2.3378		-0.0191111	+						-431.615	884.44	75.9043	2.71671e-17
2.59675	+	-1.07015		-2.65516		-0.0212941							-435.226	885.058	76.5224	1.99441e-17
1.01697	+	-0.916893	0.0111163	-2.22139	0.398826			+		+			-429.885	885.503	76.9681	1.59603e-17
1.51897	+	-1.04041	0.0156693	-2.5509									-435.528	885.661	77.1254	1.47527e-17
0.170636	+	-1.29031	0.00133772			0.0860606		+			+		-432.039	887.537	79.0013	5.77466e-18
0.719931	+	-1.13541	0.0241051	-2.34424		-0.125974							-435.848	888.478	79.9432	3.6059e-18
1.11914	+	1.03837	-0.0246601				+	+					-434.718	890.646	82.1104	1.22011e-18
0.00123594	+	-1.25795	-0.000499733		0.151784	0.133989		+			+		-432.485	890.704	82.1687	1.18508e-18
0.933267	+	0.384888	-0.0194277			-0.200987	+	+					-433.718	890.896	82.3603	1.0768e-18
0.675328	+	0.695495	-0.0130011		-0.0606095	-0.325282	+	+		+			-430.817	891.994	83.4591	6.2165e-19
0.55784	+	0.537935	-0.0191583		0.236653	-0.281092	+	+					-433.629	892.99	84.4552	3.77773e-19
-0.157988	+	-1.26058	-0.00357341		0.352688	0.107733		+		+	+		-432.062	894.484	85.9487	1.79028e-19
1.14005	+	1.00968	-0.0245341		-0.0164182		+	+					-435.704	894.867	86.3318	1.47818e-19
1.38598	+	1.20007	-0.0180728		-0.407132		+	+		+			-433.898	895.83	87.2952	9.13159e-20
-1.02375	+	-1.28432	0.0266853			-0.415984		+					-443.784	906.552	98.017	4.28867e-22
-1.21024	+	-1.26687	0.0279484		0.0843027	-0.449394		+					-444.484	910.176	101.641	7.00445e-23
-1.33438	+	-1.2712	0.0314917		0.0454161	-0.491891		+		+			-443.061	911.856	103.321	3.02475e-23
3.18978		-0.857901		-3.62514		0.339476							-452.477	915.275	106.74	5.47205e-24
4.3356		-0.845972	-0.0161107	-3.60999		0.344351							-454.458	921.368	112.833	2.60035e-25
-0.835244	+	-1.1605	0.0372269		-0.440183			+					-452.199	923.382	114.846	9.50375e-26
-0.889137	+	-1.15984	0.0367981		-0.394226			+		+			-451.8	927.058	118.522	1.51224e-26
-2.37615	+	-0.914088	0.0561995					+					-456.242	929.267	120.732	5.00933e-27
-0.165128	+			1.61602	-3.16175	1.37258			+	+	+	1.58343	-450.692	931.743	123.208	1.45287e-27
-3.32428	+			4.4482	-1.25997	1.1993			+	+	+		-453.254	934.542	126.006	3.58499e-28
0.47202	+			1.24026	-2.59789				+	+		1.53449	-457.273	938.005	129.469	6.34609e-29
-2.69175	+	0.694375	0.0446834		0.0443656	-0.700587	+			+			-456.304	938.341	129.806	5.36411e-29
1.05679	+		-0.0192827	1.26589	-3.00911	1.54327			+	+	+	1.62092	-452.985	938.683	130.147	4.52184e-29
-2.22179	+		-0.0185327	4.17614	-1.06998	1.35941			+	+	+		-455.644	941.647	133.112	1.02691e-29
1.01199	+			0.794936	-2.92493	0.0660309			+	+		1.77842	-458.115	941.963	133.428	8.76957e-30
-2.25365	+			3.89643	-0.913497				+	+			-460.809	942.827	134.292	5.6933e-30
-0.372062	+	1.74545			0.25558	-0.570129	+			+			-460.54	944.538	136.002	2.42044e-30
-2.51585	+			3.9532	-0.7678	-0.162269			+	+			-461.062	945.582	137.047	1.43564e-30
-5.62074	+		0.0843218	4.17613	-3.45516			+	+	+		1.18528	-458.311	946.982	138.447	7.12961e-31
0.692732	+		-0.00558887	1.24676	-2.44736				+	+		1.47802	-460.664	947.062	138.526	6.85223e-31
-2.75723	+		0.0460741	2.77829	-3.82681	1.05055		+	+	+	+	1.63165	-455.133	947.763	139.228	4.82491e-31
-7.70711	+		0.0838853	6.25853	-2.15577			+	+	+			-460.611	949.256	140.721	2.28702e-31
-4.3523	+		0.0829334	3.19524	-4.15864	0.156129		+	+	+		1.71964	-458.749	950.21	141.675	1.41962e-31
-6.0093	+		0.0461587	5.68647	-1.86949	0.872337		+	+	+	+		-457.842	950.775	142.24	1.07007e-31
1.54888	+		-0.00766608	0.610736	-2.86027	0.094665			+	+		1.80673	-461.384	950.801	142.266	1.0563e-31
-1.61221	+		-0.0111669	3.71408	-0.736593				+	+			-463.88	951.219	142.684	8.57262e-32
-3.5191	+	-1.2624	0.0657283		0.291537	-0.889601				+			-466.092	953.393	144.857	2.89109e-32
-7.84777	+		0.0845654	6.27658	-2.10528	-0.066984		+	+	+			-461.658	953.675	145.14	2.51065e-32
1.50639	+			-6.15479	1.24848	1.21961			+		+	1.10298	-464.099	953.931	145.396	2.20844e-32
-2.12786	+		-0.00618695	3.84511	-0.687903	-0.142092			+	+			-464.389	954.512	145.976	1.6522e-32
-0.812565	+			-3.71265	2.35221	1.12095			+		+		-465.693	954.845	146.31	1.39857e-32
3.08104	+			-6.52355	0.700576				+			1.53357	-469.42	957.824	149.289	3.15394e-33
3.20912	+		-0.0279096	-6.04501	1.04759	1.49822			+		+	1.22552	-465.278	958.59	150.055	2.15038e-33
0.565479	+		-0.0266148	-3.34922	2.27759	1.37617			+		+		-467.075	959.882	151.347	1.1268e-33
2.68647	+			-6.16163	0.905101	-0.0449561			+			1.36456	-470.271	961.75	153.215	4.4279e-34
0.496329	+	2.6068			-0.459403		+			+			-470.68	962.569	154.034	2.94015e-34
0.268413	+			-2.94312	1.90478				+				-472.959	962.7	154.164	2.75468e-34
-0.160598	+			-3.10872	2.26895	-0.22796			+				-472.278	963.539	155.004	1.81061e-34
-0.223553	+			-4.16746	2.36749	1.32847					+		-472.492	963.968	155.433	1.46115e-34
0.788127	+			-5.23074	1.83639	1.37758					+	0.529551	-471.546	964.301	155.766	1.23668e-34
0.505941	+			-4.24972	1.9719	1.39376				+	+		-470.711	964.88	156.345	9.26034e-35
3.62338	+		-0.0172938	-5.90968	0.858368				+			1.38293	-471.916	965.041	156.505	8.54524e-35
1.62629	+			-5.332	1.37457	1.46028				+	+	0.540083	-469.739	965.211	156.676	7.84796e-35
-0.740745	+	2.10872	0.0260619		-0.678019		+			+			-471.727	966.913	158.378	3.35109e-35
-4.88935	+	0.165115	0.0668872		0.663697	-0.682078	+						-472.964	967.137	158.601	2.99644e-35
3.18437	+		-0.0323734	-5.55053	1.52266	1.70595					+	0.755301	-471.996	967.45	158.915	2.5616e-35
1.66162	+		-0.0310588	-4.03938	2.28372	1.62341					+		-473.144	967.497	158.962	2.50218e-35
2.11908	+		-0.0312673	-4.11962	2.06142	1.64353				+	+		-471.393	968.519	159.984	1.50103e-35
3.59323	+		-0.0320551	-5.50113	1.29938	1.73494				+	+	0.691043	-470.302	968.637	160.101	1.41535e-35
1.31402	+		-0.022089	-2.60825	1.95524				+				-474.83	968.644	160.109	1.41016e-35
3.87705	+		-0.0179041	-6.10313	0.74237	0.0267212			+			1.47807	-472.747	968.952	160.417	1.20899e-35
0.682343	+		-0.0158238	-2.83258	2.22539	-0.178064			+				-474.961	971.131	162.595	4.06731e-36
1.72097	+		-0.00112535	-5.91526	1.04554	1.27753		+	+		+	1.16105	-469.376	971.465	162.929	3.44162e-36
-0.949382	+		0.0466118	-5.10515	1.16839			+	+			0.98159	-473.179	972.091	163.556	2.51624e-36
-0.886624	+		0.00219994	-3.36524	2.20534	1.14549		+	+		+		-471.062	972.484	163.949	2.067e-36
-4.29075	+	-0.322983	0.0742184			-0.478101	+						-476.944	972.871	164.335	1.70394e-36
-3.04681	+		0.0511395	-2.79295	1.94388			+	+				-474.855	973.169	164.633	1.46814e-36
-4.88326	+	-1.20759	0.0813226		0.526348	-0.827707							-478.75	974.282	165.747	8.41451e-37
-0.304516	+		0.0459087	-5.63997	0.84494	0.0756561		+	+			1.24451	-473.934	975.901	167.365	3.74559e-37
-4.37949	+	-1.30743	0.0842396			-0.621955							-481.202	977.01	168.474	2.15119e-37
-3.14846	+		0.0505157	-2.89638	2.08552	-0.0925892		+	+				-475.744	977.222	168.687	1.93442e-37
-0.255935	+		0.00445993	-3.93872	2.19325	1.32316		+			+		-476.776	979.285	170.75	6.89529e-38
1.17612	+		0.00251111	-5.32192	1.49996	1.40454		+			+	0.690453	-475.694	979.421	170.886	6.44262e-38
0.282407	+		0.00796785	-4.01722	1.79183	1.35723		+		+	+		-474.913	980.185	171.65	4.39762e-38
1.74375	+		0.00735286	-5.39545	1.03146	1.44669		+		+	+	0.689733	-473.823	980.357	171.822	4.03419e-38
0.19037	+	-1.09526			0.901867	-0.81658				+			-481.726	982.435	173.899	1.42785e-38
-2.06658	+		0.0559913	-3.85881	2.04366			+		+			-480.084	983.626	175.091	7.86895e-39
-2.47919	+		0.0618385	-3.69449	2.02751			+					-482.375	983.735	175.199	7.45429e-39
2.7938	+		-0.0408672	-3.74669	2.76583					+			-482.427	983.837	175.302	7.08193e-39
1.94445	+		-0.0397504	-2.89874	3.20421					+		-0.484767	-481.709	984.627	176.092	4.76989e-39
-2.03903	+		0.0607828	-4.18611	1.83652			+				0.246862	-481.89	984.989	176.453	3.98191e-39
-2.08543	+		0.0559918	-3.83795	2.05347			+		+		-0.0107049	-479.643	985.019	176.484	3.92134e-39
-3.07851	+	1.45353	0.0490528				+						-484.781	986.344	177.809	2.02196e-39
-0.843593	+			-2.12566	3.16494					+		-0.705772	-483.927	986.838	178.303	1.57938e-39
0.293507	+			-3.34419	2.5168					+			-485.041	986.865	178.329	1.55849e-39
3.14619	+		-0.0424912	-3.84299	2.63268	0.115262				+			-483.166	987.54	179.005	1.11171e-39
-1.9064	+		0.0553176	-3.86255	1.9619	0.0676801		+		+			-481.091	987.915	179.38	9.21775e-40
2.72332	+		-0.0416335	-3.48722	2.83827	0.0853058				+		-0.189081	-482.389	988.236	179.7	7.85266e-40
-2.46124	+		0.0618761	-3.69322	2.01379	0.00863192		+					-483.557	988.322	179.787	7.52113e-40
-1.02153	+		0.0547019	-4.68915	1.50301	0.127329		+		+		0.422505	-480.201	988.435	179.9	7.10645e-40
-1.28177	+		0.0598209	-4.806	1.44511	0.0914497		+				0.564916	-482.578	988.615	180.08	6.49586e-40
-3.08383	+	1.53502	0.0478712		0.0434057		+						-485.46	989.903	181.368	3.4107e-40
-1.27125	+	1.83449			0.937614	-0.448438	+						-485.608	990.2	181.665	2.94005e-40
-1.7201	+			-1.37781	3.66336	-0.115602				+		-1.09228	-484.53	990.269	181.733	2.84162e-40
4.2955	+		-0.044462	-3.4233	2.0284								-488.009	990.624	182.088	2.37932e-40
0.402873	+			-3.3789	2.45497	0.0498183				+			-486.13	991.243	182.708	1.74542e-40
4.15216	+		-0.0442713	-3.25448	2.10242							-0.0946674	-487.644	992.071	183.536	1.15404e-40
4.39545	+		-0.0448836	-3.43964	1.98839	0.0256922							-489.18	995.144	186.608	2.4829e-41
1.21297	+			-2.89229	1.92379								-491.668	995.787	187.252	1.79974e-41
4.37528	+		-0.0448398	-3.42185	1.99812	0.0241792						-0.00943319	-488.41	995.804	187.269	1.78486e-41
0.789827	+			-2.35074	2.16592							-0.307838	-491.147	996.9	188.365	1.03158e-41
-0.705368	+	2.48662			0.429075		+						-490.25	997.282	188.747	8.52318e-42
0.10544	+	1.75219					+						-492.212	999.03	190.494	3.5575e-42
-0.755188	+			-1.01334	3.05438	-0.207602						-1.01615	-491.275	999.332	190.797	3.05843e-42
1.0674	+			-2.86902	2.00821	-0.0528909							-492.749	1000.1	191.568	2.07936e-42
0.201235	+	1.38301				-0.108732	+						-493.01	1002.8	194.268	5.39227e-43
-1.59344	+	-1.05967	0.0572628		-0.383614					+			-493.529	1006.04	197.507	1.06747e-43
-2.14416	+	-1.03312	0.0723667		-0.578798								-500.878	1016.36	207.826	6.13294e-46
1.53363	+	-0.927153			0.202586					+			-501.407	1019.6	211.062	1.21611e-46
0.894181	+	-0.958385			0.727309	-0.712834							-503.676	1021.96	213.422	3.73561e-47
-1.73673	+	-0.703703	0.0605363										-506.021	1024.49	215.958	1.05117e-47
1.89028	+	-1.08574				-0.418804							-507.581	1027.61	219.079	2.2082e-48
2.54176	+	-0.684322											-516.599	1043.52	234.983	7.77339e-52
2.73329	+	-0.829802			-0.258587								-516.319	1045.09	236.555	3.54155e-52
0.531901	+		-0.0497825		1.79411	2.81574					+		-515.213	1049.41	240.875	4.08516e-53
-2.60715	+				1.90563	2.39556					+		-516.584	1049.95	241.415	3.1178e-53
0.276816	+		-0.0506972		1.98304	2.77249				+	+		-513.984	1051.43	242.892	1.48974e-53
-2.48734	+				1.83089	2.41836				+	+		-515.358	1051.93	243.39	1.16138e-53
-4.77727	+		0.0511981		1.60859	1.86145		+			+		-515.445	1054.35	245.814	3.45609e-54
-4.64621	+		0.0541322		1.42691	1.88184		+		+	+		-514.224	1056.48	247.946	1.19036e-54
-2.87101	+		0.0745596	-0.791416		1.13011		+	+				-517.713	1058.88	250.349	3.58045e-55
-2.80292	+		0.0715082	-0.718724		1.20361		+	+		+		-515.665	1059.36	250.828	2.81789e-55
4.14564	+		-0.0562415	-0.539024		2.35548			+		+		-518.213	1059.88	251.348	2.17188e-55
1.38063	+			-1.13416		1.8661			+		+		-520.338	1061.88	253.349	7.98771e-56
1.61083	+			-0.71693		1.08127			+				-523.323	1063.43	254.893	3.69094e-56
-1.30945	+		0.0853773	-2.66166		1.16461		+					-522.345	1063.67	255.138	3.26578e-56
-8.0264	+		0.130577		1.53296			+					-523.683	1064.15	255.613	2.57572e-56
-0.875159	+		0.0749279	-2.6882		1.43277		+			+		-520.606	1064.67	256.135	1.98357e-56
3.79236	+		-0.0426738	-0.0960736		1.14805			+				-523.242	1065.47	256.933	1.33092e-56
-7.94514	+		0.1371		1.27251			+		+			-522.274	1065.76	257.221	1.15264e-56
6.87607	+		-0.0591096	-2.91791		2.69495					+		-523.986	1066.96	258.42	6.32666e-57
-7.86488	+		0.13069		1.4228	0.0701876		+					-524.541	1068.07	259.531	3.6317e-57
-7.84625	+		0.136719		1.21969	0.0433258		+		+			-523.16	1069.78	261.243	1.54259e-57
3.54186	+			-3.08904		2.19177					+		-526.689	1070.16	261.626	1.27363e-57
7.86904	+		-0.0479393	-3.32608		1.17545							-528.772	1072.15	263.614	4.7152e-58
4.34901	+			-2.71499		1.1037							-530.8	1074.05	265.517	1.82028e-58
-4.12324	+		0.0957702			1.81234		+			+		-534.824	1090.86	282.321	4.08561e-62
-1.14891	+				2.72457	-0.389633				+			-537.805	1092.39	283.857	1.89509e-62
-0.34541	+				2.21666					+			-539.95	1094.51	285.97	6.58823e-63
5.14968	+		-0.0688719			3.43431					+		-539.848	1096.48	287.944	2.45571e-63
-5.81688	+		0.133985			0.946614		+					-539.874	1096.53	287.996	2.39303e-63
-2.22952	+		0.0181474		2.63286	-0.391804				+			-540.331	1099.65	291.111	5.03994e-64
0.58779	+				1.85316	-0.373835							-543.942	1100.34	291.8	3.57137e-64
1.1077	+					2.89331					+		-543.561	1101.73	293.193	1.77999e-64
-1.39788	+		0.0177484		2.1242					+			-542.518	1101.82	293.284	1.70077e-64
1.64105	+				1.21626								-545.782	1101.88	293.349	1.64631e-64
-1.71323	+		0.0319484		1.88921	-0.384335							-544.494	1103.59	295.059	7.00245e-65
-0.565178	+		0.0310311		1.23391								-546.547	1105.55	297.011	2.63818e-65
-9.41847		-1.17565	0.0743238		3.59614	-2.59832							-561.007	1134.47	325.93	1.38544e-71
3.65249	+					0.713869							-564.746	1139.81	331.279	9.55489e-73
1.78448	+		0.0266263			0.722757							-566.449	1145.35	336.814	5.99993e-74
-3.9912		-1.11576			3.52615	-2.51959							-569.469	1149.26	340.723	8.50079e-75
-12.6692	+		0.193974	3.88625				+	+				-637.675	1296.56	488.024	8.77856e-107
-13.2865	+		0.159318	7.15218					+				-647.821	1312.42	503.889	3.15064e-110
-7.16541	+			12.5224					+				-660.3	1335.2	526.669	3.56154e-115
-5.95357	+		0.11776	5.24268									-664.044	1340.54	532.004	2.47285e-116
-16.8561	+		0.273905	6.19037				+					-663.442	1343.67	535.132	5.17646e-117
2.37855	+			4.96838									-670.664	1351.65	543.114	9.56765e-119
-7.01424	+		0.19185					+					-709.697	1434	625.463	1.25544e-136
-5.19635			-0.28406	31.1511	17.4261	1.11308						-21.2758	-736.857	1488.32	679.784	2.01013e-148
-16.169			-0.256487	39.8069	22.5479							-25.6536	-738.7	1489.85	681.317	9.34108e-149
-53.2915				59.5059	33.5762	-1.33703						-36.6848	-760.193	1532.84	724.301	4.32898e-158
-43.6612				50.4879	28.1468							-32.2821	-762.567	1535.45	726.92	1.16907e-158
51.1323			-0.478569	-10.2107	-6.823	6.02357							-763.301	1539.05	730.519	1.93292e-159
-41.2207		-1.39574	0.61997	-3.66675									-832.735	1675.79	867.255	3.93083e-189
26.7374				-15.5642	-11.5436	9.72128							-842.07	1694.46	885.926	3.46847e-193
82.5835			-1.11473	-2.77232		0.732494							-884.701	1779.72	971.188	1.06075e-211
87.3832			-1.20906	-1.70894	0.933426								-902.695	1815.71	1007.18	1.62564e-219
2.4802		-1.03412		-2.41449									-904.657	1817.53	1008.99	6.55471e-220
95.6673			-1.36673		2.33434	-1.11616							-929.796	1869.91	1061.38	2.76266e-231
147.149	+		-2.04473										-1004.47	2019.26	1210.72	1.02543e-263
132.948		0.335338	-1.85713		0.815249								-1005.92	2022.16	1213.62	2.41058e-264
107.429			-1.49448		0.468406								-1016.08	2040.38	1231.84	2.65994e-268
110.903			-1.53355			0.264036							-1043.74	2095.69	1287.15	2.60258e-280
128.11		0.208868	-1.77355			0.394814							-1043.43	2097.19	1288.65	1.2269e-280
77.9932		-0.403866	-1.07433										-1054.32	2116.85	1308.32	6.58915e-285
0.934785		-1.31425				-0.552302							-1101.26	2210.74	1402.2	2.70722e-305
124.689			-1.73403	1.10541									-1106.32	2220.86	1412.32	1.7148e-307
2.06858		-1.32274			-0.86408								-1144.89	2298	1489.46	4.94065645841247e-324
119.428			-1.648										-1151.3	2308.72	1500.18	0
6.16474				-8.7794		1.80557							-1192.67	2393.55	1585.01	0
0.358115		-0.998461											-1224.41	2454.96	1646.42	0
1.47331				-7.10369	2.57296								-1230.14	2468.49	1659.96	0
4.67591	+												-1297	2602.22	1793.69	0
-15.0281					10.8706	-5.95143							-1332.3	2672.81	1864.28	0
-2.34622					1.30071								-1399.35	2804.82	1996.28	0
-0.518729						0.693423							-1411.94	2830.01	2021.48	0
1.5243				-1.6222									-1434.63	2875.38	2066.84	0
0.104636													-1439.4	2882.87	2074.34	0
