# Supplementary material for: American Exceptionalism: Population Trends and Flight Initiation Distances in Birds from Three Continents
Source: PLoS One. 2014 Sep 16;9(9):e107883. doi: 10.1371/journal.pone.0107883 (PMC4166455; doi:10.1371/journal.pone.0107883)
Supplement: File S9 — OU fixed models based on Ericson [32] . (XLSX) [file pone.0107883.s009.xlsx]

## Sheet: OU_fixed_models-HACKETT
Electronic Supplementary Material S9: Candidates PGLS models based on Ericson phylogeny assuming a Ornstein-Uhlenbeck (OU) model of evolution (with a fixed alpha = 1). The models describe the relationship between population trends of birds and continent (cont), farmland (farm), latitude (lat), flight initiation distance (FID), body mass (body), migration (migrat), and including continent by each …
Intercept	Cont	Farm	Lat	FID	Body	Migrat	Cont: Farm	Cont: Lat	Cont: FID	Cont: Body	Cont: Migrat	FID: Body	logLik	AICc	delta AICc	Akaike weight
-0.801415	+	0.770387		1.99678	-1.93237		+		+	+		0.93389	-297.455	625.27	0	0.729166
-0.252622	+	1.0533		1.50987	-2.33988	0.152134	+		+	+		1.24465	-297.633	627.978	2.708	0.188275
-0.0477276	+	1.46383		1.33518	-2.2367	-0.243011	+		+	+	+	1.22165	-296.671	630.838	5.56825	0.04505
-2.61442	+	1.06633		3.4592	-0.714357		+		+	+			-301.896	631.826	6.55586	0.0274941
-0.525089	+	0.801898	-0.00535285	1.93977	-1.83002		+		+	+		0.893826	-301.246	635.204	9.93408	0.0050777
-2.60304	+	0.986652		3.45925	-0.713898	-0.0317843	+		+	+			-303.394	637.148	11.8778	0.00192131
0.183357	+	1.12967	-0.00715977	1.37473	-2.25226	0.170534	+		+	+		1.22865	-301.134	637.36	12.0894	0.00172843
-2.33882	+	1.43562		3.23396	-0.635757	-0.447067	+		+	+	+		-302.228	639.547	14.2764	0.000579077
0.351877	+	1.47584	-0.00655839	1.21481	-2.17264	-0.205572	+		+	+	+	1.21518	-300.276	640.483	15.2128	0.00036258
-2.07569	+	1.09496	-0.00814389	3.27702	-0.638133		+		+	+			-305.207	640.773	15.5032	0.000313585
-2.08211	+	1.07294	-0.00800035	3.28025	-0.639352	-0.00858165	+		+	+			-306.75	646.212	20.9419	2.06705e-05
-1.89902	+	1.44861	-0.00700532	3.09465	-0.576389	-0.405922	+		+	+	+		-305.77	649.037	23.7665	5.03505e-06
-1.7333	+	0.465115		0.567436	0.555615		+		+				-313.304	650.067	24.7965	3.00846e-06
-0.931459	+	0.302132		-0.301103	0.206579		+		+			0.366578	-312.855	651.443	26.1728	1.51175e-06
-0.0263803	+	0.86994	-0.0130373	1.77224	-1.74775		+	+	+	+		0.887302	-307.622	652.741	27.4712	7.89812e-07
-0.0432182	+	1.0582		-0.975291	-0.164003	-0.428678	+		+		+	0.68703	-310.759	654.23	28.9598	3.75222e-07
-0.411182	+	0.558877		-0.855893	-0.0957757	0.136727	+		+			0.639388	-313.336	654.705	29.4347	2.95917e-07
0.653448	+	1.20255	-0.0144061	1.21601	-2.17442	0.172001	+	+	+	+		1.22247	-307.5	654.932	29.6616	2.64175e-07
-1.48806	+	1.06983		0.577086	0.525304	-0.528554	+		+		+		-312.409	655.177	29.9066	2.33715e-07
-1.75369	+	0.565917		0.591856	0.544256	0.0364577	+		+				-314.743	655.22	29.9497	2.28729e-07
0.507231	+	1.48576	-0.00891111	1.16121	-2.15747	-0.191138	+	+	+	+	+	1.21902	-306.312	657.509	32.2383	7.28387e-08
0.299811	+	-0.994283		1.0671	-2.34001				+	+		1.43799	-315.967	657.667	32.3964	6.73046e-08
-1.53615	+	1.17003	-0.0162452	3.08878	-0.560095		+	+	+	+			-311.478	658.047	32.7764	5.56582e-08
-1.25445	+	0.487824	-0.00774652	0.501676	0.581392		+		+				-316.717	659.168	33.8977	3.17716e-08
-0.512379	+	-0.976169		1.76439	-2.19694	0.434391			+	+	+	1.19109	-313.886	660.484	35.2135	1.64559e-08
-0.605191	+	0.341265	-0.00680503	-0.256637	0.270307		+		+			0.323429	-316.426	660.885	35.6144	1.34669e-08
-0.273508	+	-1.03704		1.57062	-1.95871	-0.125838			+	+		1.12629	-316.517	661.067	35.797	1.22913e-08
0.704992	+	1.10026	-0.012325	-1.07282	-0.155505	-0.348356	+		+		+	0.702887	-313.346	661.783	36.5126	8.5944e-09
-0.794116	+	1.11093	-0.0119643	0.517191	0.548997	-0.45282	+		+		+		-315.088	662.888	37.6173	4.94694e-09
-1.54002	+	1.15425	-0.0161539	3.09087	-0.560872	-0.00608541	+	+	+	+			-313.014	663.526	38.2557	3.59499e-09
0.0975125	+	0.654687	-0.00866696	-0.898596	-0.0687478	0.161208	+		+			0.63328	-316.591	663.542	38.2715	3.56685e-09
2.53084	+	1.62241		-3.80085	-0.540173	-0.391626	+			+	+	1.22371	-315.51	663.732	38.4616	3.24341e-09
-1.22325	+	0.663298	-0.00881519	0.534355	0.565527	0.0623316	+		+				-317.974	663.981	38.7112	2.86284e-09
2.29852	+	1.40646		-3.54559	-0.323968	-0.425708	+				+	1.02135	-318.361	664.756	39.4855	1.94382e-09
-1.68594	+	1.46189	-0.0103904	3.02626	-0.547358	-0.386071	+	+	+	+	+		-311.785	665.964	40.6934	1.0626e-09
0.0837969	+	-0.966885		-0.821116	-0.491633				+			0.906285	-322.717	666.644	41.3734	7.56306e-10
-2.40578	+	-1.04287		3.338	-0.493378	-0.285433			+	+			-320.539	666.812	41.5415	6.95343e-10
-2.74298	+	-0.985996		3.61291	-0.636176	0.229738			+	+	+		-318.447	667.254	41.984	5.57334e-10
0.309213	+	-0.994362	-0.00016895	1.06473	-2.33704				+	+		1.43704	-320.049	668.132	42.8622	3.59273e-10
0.35257	+	1.47515		-1.48791	0.738878	-0.580743	+				+		-322.097	669.927	44.6564	1.46492e-10
-0.174796	+	-0.974588	-0.00556142	1.66357	-2.14272	0.468388			+	+	+	1.18566	-317.584	670.258	44.9879	1.24118e-10
-2.16674	+	-0.386626		1.87791			+		+				-324.751	670.711	45.4403	9.89907e-11
2.06007	+	1.07379		-3.73551	-0.109501		+			+		0.973988	-322.572	670.877	45.6067	9.10852e-11
-0.35009	+	-0.993962		-0.41815	-0.227897	-0.0858152			+			0.677963	-323.744	670.947	45.6764	8.79684e-11
-0.0186267	+	1.56099		-1.39146	0.895488	-0.581343	+			+	+		-320.522	671.404	46.1339	6.99794e-11
-0.308844	+	-1.037	0.000579699	1.58145	-1.96683	-0.126513			+	+		1.12787	-320.595	671.55	46.2793	6.5072e-11
-1.77376	+	-1.00164		1.12192	0.449887	-0.194348			+				-325.236	671.681	46.4112	6.09217e-11
2.83266	+	1.46088		-4.49026	-0.606463	0.212439	+			+		1.38198	-321.915	671.863	46.5924	5.56443e-11
3.12158	+	1.63585	-0.0109904	-3.83236	-0.499927	-0.322699	+			+	+	1.21876	-318.413	671.917	46.647	5.41444e-11
-1.89893	+	0.635185		1.80344		-0.491099	+		+		+		-322.004	672.042	46.772	5.08642e-11
3.04989	+	1.44488	-0.012958	-3.61221	-0.314521	-0.340786	+				+	1.03606	-320.863	672.086	46.8156	4.97673e-11
-0.375131	+	-0.973596		-0.572388	-0.258907	0.17573			+		+	0.718539	-322.4	672.834	47.5634	3.42421e-11
-1.95353	+	-0.905025		1.57834	0.309944				+				-327.07	673.124	47.8537	2.96166e-11
-2.21151	+	0.0725684		1.8687		0.141616	+		+				-324.992	673.443	48.1728	2.5249e-11
-0.0764772	+	0.679833	-0.0274929	0.484746	0.57897		+	+	+				-321.677	673.714	48.4435	2.20522e-11
-1.88925	+	-0.978604		1.05453	0.461684	0.0758826			+		+		-324.08	673.893	48.6224	2.01651e-11
1.69291	+	0.785514		-3.45787	0.220528		+					0.721823	-326.516	674.241	48.9709	1.69406e-11
-2.4645	+	-0.899053		3.28772	-0.408677				+	+			-325.521	674.501	49.2309	1.48753e-11
0.775811	+	0.513988	-0.0275219	-0.431305	0.204362		+	+	+			0.389819	-321.143	674.998	49.7275	1.1605e-11
2.43705	+	1.17186		-4.21537	-0.260656	0.216018	+					1.13128	-325.851	675.16	49.8899	1.06996e-11
-0.0187529	+	1.39566		-1.82728	1.03408		+			+			-326.554	676.566	51.296	5.29717e-12
0.307199	+	1.17227		-1.98774	0.943404		+						-328.803	676.59	51.3201	5.2337e-12
0.228498	+	-0.968093	-0.00273916	-0.810594	-0.474831				+			0.895944	-326.7	676.859	51.5883	4.57682e-12
-2.36825	+	-0.984245	-0.00599281	3.49519	-0.585422	0.267377			+	+	+		-322.092	676.897	51.6266	4.49014e-12
-2.38448	+	-1.04289	-0.000322107	3.33059	-0.490009	-0.284933			+	+			-324.602	677.237	51.9665	3.78829e-12
-2.1868	+	-1.08136		2.17736					+				-330.259	677.3	52.0294	3.67096e-12
1.04772	+	1.51302	-0.0124529	-1.52346	0.762662	-0.501275	+				+		-324.741	677.515	52.2448	3.29611e-12
1.30619	+	1.13917	-0.0222553	-1.10602	-0.18722	-0.280197	+	+	+		+	0.725115	-318.877	677.686	52.4153	3.02687e-12
1.43765	+	0.817225	-0.0292714	-1.03513	-0.117455	0.154748	+	+	+			0.682697	-321.4	677.891	52.621	2.73105e-12
-0.0696197	+	0.816278	-0.0280439	0.511668	0.566097	0.0493515	+	+	+				-323.021	678.754	53.4833	1.77452e-12
-0.293211	+	1.14635	-0.020934	0.532268	0.540629	-0.394183	+	+	+		+		-320.724	678.945	53.6747	1.61254e-12
0.594187	+	1.57494	-0.0112056	-1.43352	0.930604	-0.510285	+			+	+		-323.413	679.537	54.2672	1.19908e-12
1.84353	+	1.04458	0.00404529	-3.71001	-0.155679		+			+		0.990358	-326.492	681.018	55.7478	5.71934e-13
-2.13151	+	-0.387916	-0.000594917	1.87753			+		+				-328.801	681.06	55.7894	5.60161e-13
0.25915	+	-0.971022	-0.0105238	-0.650191	-0.253341	0.253929			+		+	0.732881	-325.417	681.194	55.9236	5.23808e-13
-0.220203	+	-0.994054	-0.002193	-0.422764	-0.222979	-0.0830387			+			0.677071	-327.751	681.235	55.9648	5.13125e-13
-1.49975	+	0.647889	-0.00707108	1.80073		-0.445341	+		+		+		-325.529	681.417	56.1464	4.68579e-13
0.299393	+	1.28511		-1.9735	0.930152	0.0402427	+						-330.166	681.54	56.2696	4.40598e-13
-0.0255046	+	1.43155		-1.82422	1.03285	0.014606	+			+			-327.994	681.721	56.4506	4.02472e-13
-1.63678	+	-1.00173	-0.00227976	1.11502	0.454074	-0.191313			+				-329.234	681.927	56.6566	3.63075e-13
-2.16363	+	-1.13622		2.11949		-0.0604919			+				-331.636	682.255	56.9845	3.0818e-13
2.75596	+	1.44479	0.00114029	-4.46777	-0.609404	0.208132	+			+		1.37832	-325.993	682.345	57.0747	2.94587e-13
-1.308	+	-0.976223	-0.0101264	1.01091	0.48088	0.149211			+		+		-327.17	682.373	57.1032	2.90417e-13
-1.67354	+	-0.908216	-0.00456659	1.55024	0.322707				+				-330.901	683.01	57.7402	2.11205e-13
-0.855377	+	-0.96714	0.0160291	1.51416	-2.46853			+	+	+		1.39906	-325.387	683.486	58.216	1.6649e-13
-1.99504	+	0.105553	-0.00372304	1.86549		0.154279	+		+				-328.879	683.491	58.2204	1.66124e-13
1.50805	+	0.758811	0.00332153	-3.43398	0.187496		+					0.732991	-330.484	684.427	59.1567	1.0402e-13
-2.21614	+	-0.902203	-0.00373721	3.20287	-0.371304				+	+			-329.419	684.572	59.3021	9.67273e-14
-2.21004	+	-1.1355		2.09463		0.0396235			+		+		-330.685	684.828	59.5576	8.51256e-14
3.45629	+	1.12827	-0.0299775	-3.33313	-0.0902162		+	+		+		0.922497	-326.15	685.011	59.7412	7.76593e-14
2.41493	+	1.16709	0.000322201	-4.20879	-0.26115	0.214801	+					1.13005	-329.922	685.578	60.308	5.84931e-14
-0.557739	+	-0.971225	0.000917158	1.77328	-2.21235	0.424576		+	+	+	+	1.19643	-323.418	686.768	61.4976	3.22695e-14
0.166336	+	1.15812	0.00226799	-1.9559	0.928486		+						-332.83	686.869	61.5987	3.06784e-14
-0.176179	+	1.38076	0.00253243	-1.79124	1.01721		+			+			-330.576	686.886	61.6156	3.04207e-14
-1.19866	+	-1.00606	0.0142683	1.8787	-2.14198	-0.105382		+	+	+		1.14746	-326.21	687.511	62.2403	2.22598e-14
-2.15962	+	-1.08241	-0.000459062	2.17702					+				-334.296	687.576	62.3054	2.15468e-14
3.87624	+	1.67465	-0.0251959	-3.8334	-0.479366	-0.230322	+	+		+	+	1.22239	-323.826	687.583	62.3132	2.14633e-14
4.15424	+	1.44897	-0.0316544	-3.94903	-0.44755	0.162882	+	+		+		1.23086	-326.316	687.724	62.4535	2.00086e-14
3.33282	+	0.897076	-0.0301951	-3.12105	0.0936306		+	+				0.716121	-329.91	687.853	62.5827	1.87568e-14
3.74252	+	1.48576	-0.0248419	-3.6364	-0.336923	-0.260576	+	+			+	1.05458	-326.44	687.971	62.7011	1.76791e-14
2.76561	+	-0.922936		-3.95603	-0.461832	0.303872					+	1.12361	-333.166	689.791	64.5207	7.11747e-15
1.59481	+	1.43326	-0.0318507	-1.53416	0.999352		+	+		+			-329.884	690.127	64.857	6.0161e-15
1.9803	+	1.27644	-0.0305361	-1.67313	0.816006		+	+					-332.272	690.277	65.0071	5.58114e-15
4.02798	+	1.22391	-0.0320711	-3.75015	-0.255727	0.168841	+	+				1.03083	-330.018	690.395	65.1248	5.26208e-15
2.24405	+	-0.916092		-3.89896	-0.195913	0.297726				+	+	1.12622	-331.87	691.774	66.504	2.64032e-15
0.19556	+	1.25949	0.00168859	-1.9517	0.920817	0.0348612	+						-334.19	691.838	66.5682	2.55699e-15
-0.172353	+	1.39755	0.00242203	-1.79143	1.01739	0.00656944	+			+			-331.995	692.024	66.7533	2.33093e-15
-2.21187	+	-1.13573	0.000824764	2.11862		-0.0620405			+				-335.648	692.505	67.2351	1.83197e-15
-3.22784	+	-1.01463	0.0121305	3.6292	-0.626377	-0.268201		+	+	+			-330.344	693.4	68.13	1.17108e-15
-2.70391	+	-0.981359	-0.000597859	3.60045	-0.631645	0.229314		+	+	+	+		-327.965	693.428	68.1573	1.15522e-15
1.65401	+	1.54966	-0.0233233	-1.51817	0.761066	-0.43065	+	+			+		-330.406	693.524	68.254	1.1007e-15
0.233101	+	-0.962903	-0.00208226	-0.87802	-0.481542			+	+			0.912666	-332.749	693.532	68.2615	1.09657e-15
-1.87563	+	-1.13794	-0.00596276	2.09441		0.0819141			+		+		-334.314	694.361	69.0904	7.24491e-16
1.31982	+	1.61275	-0.024957	-1.43241	0.956214	-0.421539	+	+		+	+		-328.815	695.127	69.8565	4.93949e-16
1.58527	+	1.38001	-0.0315606	-1.53232	0.998486	-0.0205198	+	+		+			-331.312	695.336	70.0656	4.44904e-16
-0.832261	+	-0.168679	-0.0223373	1.85249			+	+	+				-333.686	695.405	70.1345	4.29851e-16
1.98154	+	1.28252	-0.030561	-1.67304	0.815613	0.00207955	+	+					-333.726	695.486	70.216	4.12672e-16
0.631863	+	-0.912374		-1.69789	0.706788	0.154025					+		-337.191	695.591	70.3206	3.91646e-16
-0.991475	+	0.700723	-0.0160472	1.79584		-0.387275	+	+	+		+		-330.598	696.288	71.0175	2.76425e-16
-0.100314	+	-0.907365		-1.67413	1.11959	0.105655				+	+		-335.608	696.949	71.6787	1.98612e-16
0.44174	+	-0.9776	-0.0134438	-0.658054	-0.274671	0.280578		+	+		+	0.745685	-331.252	697.595	72.3244	1.43809e-16
5.29791		-0.945936		-6.64791	-1.36839							2.07941	-342.683	697.817	72.5465	1.28696e-16
-0.0991279	+	-0.994199	-0.00354768	-0.482757	-0.227555	-0.0897944		+	+			0.691255	-333.733	697.825	72.5552	1.28133e-16
3.4183	+	-0.920207	-0.0111584	-4.01802	-0.455214	0.386018					+	1.1372	-336.116	697.965	72.6951	1.19478e-16
-0.762708	+	0.287839	-0.0242937	1.84223		0.145062	+	+	+				-333.933	698.225	72.9549	1.04923e-16
-1.62781	+	-0.999072	-0.00226068	1.08407	0.464546	-0.197097		+	+				-335.268	698.57	73.3	8.82946e-17
-1.20708	+	-0.981432	-0.0120459	1.02866	0.47369	0.165977		+	+		+		-333.05	698.812	73.542	7.82336e-17
-3.61914	+	-0.872062	0.0171031	3.70346	-0.604107			+	+	+			-334.227	698.814	73.5441	7.81488e-17
3.99207		-0.945087		-5.41186	-0.630348	-0.17401						1.46925	-342.371	699.347	74.0771	5.9867e-17
-2.18757	+	-0.893332	0.00441639	1.46314	0.349666			+	+				-336.819	699.371	74.1011	5.91527e-17
4.48087	+	-0.817036		-5.60703	-0.796972							1.58872	-341.395	699.572	74.3015	5.35129e-17
2.80518	+	-0.913874	-0.0104695	-3.92886	-0.155933	0.365832				+	+	1.12085	-334.934	700.228	74.9576	3.85464e-17
3.50925	+	-0.808176		-5.33992	-0.297186					+		1.48873	-339.69	700.588	75.3176	3.21974e-17
3.92065	+	-0.84076		-5.09695	-0.503629	-0.0918362						1.33903	-342.353	703.689	78.4192	6.82827e-18
1.22532	+	-0.909669	-0.0105633	-1.73072	0.726429	0.230075					+		-340.252	703.962	78.6918	5.95826e-18
3.07571	+	-0.832291		-4.90218	-0.07356	-0.0897347				+		1.27841	-340.663	704.785	79.5144	3.94908e-18
-2.16499	+	-1.08129	-0.000368595	2.17381				+	+				-340.674	704.807	79.5371	3.90454e-18
0.484329	+	-0.905141	-0.0106953	-1.71551	1.15403	0.176165				+	+		-338.648	705.329	80.0587	3.00816e-18
3.92891	+	-0.829524	0.0082589	-5.47633	-0.845956							1.5883	-344.744	708.472	83.2014	6.25002e-19
5.26983		-0.946623	0.000585272	-6.66387	-1.37655							2.08859	-347.031	708.668	83.3974	5.66652e-19
-1.95109	+	-1.14445	-0.00347954	2.11891		-0.07433		+	+				-341.855	709.443	84.1724	3.84602e-19
3.04371	+	-0.820944	0.00804944	-5.25035	-0.384887					+		1.50914	-343.072	709.603	84.3329	3.54948e-19
-1.72453	+	-1.14266	-0.00871358	2.09727		0.108231		+	+		+		-339.763	709.886	84.616	3.08096e-19
3.89314		-0.946946	0.00159503	-5.43413	-0.63992	-0.176996						1.48382	-346.679	710.141	84.8703	2.71313e-19
1.20136		-0.930287		-2.61332	0.972592	-0.451735							-349.025	710.502	85.232	2.26432e-19
0.42096	+	-0.805883		-2.42137	1.43329	-0.266045				+			-345.136	711.481	86.2104	1.38829e-19
1.01043	+	1.02312		-0.919583		-0.555447	+				+		-344.116	711.691	86.4212	1.24938e-19
1.45341	+	-0.822269		-2.47	0.904447	-0.319771							-347.634	712.051	86.781	1.04368e-19
3.2024	+	-0.859037	0.00920827	-4.8576	-0.504398	-0.108694						1.29273	-345.541	712.291	87.0206	9.2586e-20
-0.713975	+	2.28572			0.433309	-0.541162	+			+	+		-342.145	712.324	87.0539	9.10582e-20
2.44754	+	-0.852278	0.00917022	-4.70137	-0.123016	-0.109981				+		1.25421	-343.858	713.45	88.1793	5.18726e-20
3.63954	+	-0.924039	-0.0148029	-4.03323	-0.468305	0.416585		+			+	1.14788	-341.997	714.353	89.0829	3.30159e-20
0.40685	+	-0.681205		-2.55103	1.53964					+			-348.201	715.385	90.1152	1.97046e-20
3.17509	+	-0.920257	-0.017467	-3.93111	-0.143217	0.418423		+		+	+	1.12227	-340.727	716.545	91.2746	1.10359e-20
3.98448	+	-0.883931	0.0031057	-5.11128	-0.859374			+				1.52139	-346.759	716.976	91.7058	8.89551e-21
3.28071	+	-0.8831	-0.00165465	-4.85403	-0.343395			+		+		1.42201	-344.951	717.936	92.6655	5.50508e-21
-0.214801	+	-0.82842	0.010088	-2.25212	1.34751	-0.284646				+			-348.175	719.809	94.539	2.15749e-21
0.685879	+	-0.845209	0.0111664	-2.2899	0.844474	-0.330656							-350.457	719.897	94.6269	2.06473e-21
3.30311	+	-0.933532	0.000452431	-4.31641	-0.437119	-0.144871		+				1.14845	-347.129	719.992	94.7213	1.96946e-21
-0.666176	+	2.01885			0.405391	-0.540241	+				+		-348.407	720.273	95.0025	1.71115e-21
1.35785	+	-0.911733	-0.0128954	-1.73227	0.726323	0.248123		+			+		-346.138	720.31	95.0393	1.68001e-21
2.66892	+	-0.933276	-0.00347044	-4.11671	0.0100113	-0.147425		+		+		1.08385	-345.293	720.945	95.6751	1.22251e-21
1.25095		-0.929616	-0.000624809	-2.61547	0.970115	-0.449486							-353.349	721.303	96.0329	1.02224e-21
1.24976	+	1.03091	-0.00416056	-0.925346		-0.528625	+				+		-347.829	721.391	96.1207	9.78298e-22
0.839804	+	-0.910877	-0.0174339	-1.71927	1.16933	0.226584		+		+	+		-344.404	721.52	96.2502	9.16967e-22
-0.554007	+	2.29541	-0.00302899		0.439024	-0.521626	+			+	+		-345.917	722.194	96.9236	6.54846e-22
2.10265	+	-0.646151		-2.60119	0.704913								-354.32	723.246	97.9758	3.8694e-22
-0.00453044	+	-0.690133	0.0065175	-2.44754	1.48903					+			-351.802	724.813	99.5432	1.76726e-22
0.441351	+	-0.921648	-0.00421778	-1.97513	1.27494	-0.30009		+		+			-348.631	725.296	100.026	1.38831e-22
0.995942	+	-0.92439	0.00302606	-2.01088	0.755227	-0.339485		+					-351.129	725.717	100.446	1.12503e-22
1.23761	+	-1.14203		-1.13221		0.119059					+		-355.102	729.188	103.918	1.98297e-23
0.0279213	+	1.5815				-0.533727	+				+		-354.067	729.343	104.073	1.83546e-23
-0.386784	+	2.04003	-0.00518657		0.411979	-0.50674	+				+		-352.041	729.814	104.544	1.44989e-23
0.19115	+	-0.759854	0.00054129	-2.18307	1.39898			+		+			-352.906	731.546	106.276	6.10062e-24
1.54832	+	-0.658752	0.00830379	-2.47058	0.655263								-357.683	732.148	106.878	4.51494e-24
1.9401	+	1.07896	-0.0167535	-0.910925		-0.446655	+	+			+		-353.162	736.684	111.414	4.6724e-25
0.331416	+	2.32997	-0.0197959		0.470709	-0.413471	+	+		+	+		-350.926	736.943	111.672	4.1064e-25
0.714002	+	-0.705878	0.0175284	-2.20289	0.609474			+					-358.319	737.848	112.577	2.61192e-25
1.40184	+	-1.14302	-0.00284257	-1.13682		0.139263					+		-358.836	738.88	113.61	1.55839e-25
0.117641	+	1.58584	-0.0016009			-0.523354	+				+		-357.825	739.109	113.839	1.39011e-25
0.520395	+	2.61297	-0.0259594		0.478125		+	+		+			-357.527	743.088	117.818	1.90093e-26
2.41952	+	0.297715	-0.0240721	-1.12125			+	+					-359.826	743.11	117.84	1.88009e-26
0.410554	+	2.08277	-0.0194421		0.412906	-0.414374	+	+			+		-356.776	743.911	118.641	1.25987e-26
2.48565	+	0.71837	-0.0258744	-1.1326		0.133552	+	+					-360.362	746.458	121.188	3.52516e-27
0.49867	+	2.46914	-0.0252144		0.477485	-0.0540011	+	+		+			-358.704	747.767	122.497	1.83244e-27
-1.04026	+	-1.12486			0.62388	0.476139				+	+		-364.142	751.742	126.472	2.5108e-28
0.930797	+	1.6286	-0.0161104			-0.429325	+	+			+		-362.589	753.211	127.94	1.20479e-28
1.65229	+	-1.14689	-0.00745735	-1.12916		0.176525		+			+		-364.442	754.617	129.347	5.96467e-29
-0.476379	+	-1.15752			0.294541	0.472485					+		-367.885	754.753	129.483	5.5726e-29
-0.415934	+	-0.0980785	0.0311225	-1.4945			+						-368.245	755.473	130.203	3.88663e-29
-0.201106	+	0.607274	0.0259608	-1.49204		0.220054	+						-367.622	756.453	131.182	2.38189e-29
0.0279231	+	-1.23406				0.399519					+		-369.879	756.54	131.27	2.28036e-29
1.59519	+	0.949422		-1.80058		0.350691	+						-369.194	757.372	132.102	1.50409e-29
0.561631	+	2.14922	-0.0260281		0.456629		+	+					-368.36	760.179	134.909	3.69608e-30
-2.92727	+	2.99579	0.0365494		0.355138		+			+			-368.8	761.058	135.788	2.38149e-30
-1.04768	+	-1.12482	0.000141253		0.623587	0.475087				+	+		-367.871	761.475	136.205	1.93314e-30
2.33229		-0.889501		-3.1819	0.41546								-375.813	761.946	136.676	1.52772e-30
1.37823	+	-0.998019	0.0108527	-1.62007				+					-371.693	762.37	137.1	1.23579e-30
1.85236	+	-0.202184		-1.91586			+						-372.951	762.685	137.415	1.05586e-30
1.59692	+	-1.14109	0.00286536	-1.45566		-0.168433		+					-371.263	763.735	138.465	6.24602e-31
-0.411036	+	-1.15775	-0.00120666		0.295874	0.481876					+		-371.592	764.393	139.122	4.49578e-31
0.509305	+	-0.95277	0.0295639	-1.87703									-374.932	764.469	139.199	4.327e-31
0.575585	+	2.21316	-0.0262951		0.452667	0.0220427	+	+					-369.597	764.928	139.658	3.43932e-31
-2.93161	+	2.97492	0.0366807		0.355002	-0.00808345	+			+			-370.008	765.75	140.48	2.28062e-31
-0.0336817	+	-1.23353	0.00109924			0.391265					+		-373.577	766.137	140.867	1.87884e-31
3.29463		-0.879269	-0.0136766	-3.16696	0.421944								-377.204	766.859	141.589	1.30951e-31
0.217898	+	-1.02079	0.0318204	-1.78878		-0.0828891							-376.002	768.788	143.517	4.994e-32
2.61015	+	-0.995516		-2.25532									-378.533	769.518	144.248	3.4664e-32
1.15556	+	1.31997	-0.0227696				+	+					-375.107	771.422	146.152	1.33757e-32
2.62683	+	-0.986447		-2.26287		0.0105447							-380.124	774.854	149.584	2.40465e-33
1.19671	+	1.65264	-0.0241505			0.10308	+	+					-375.947	775.352	150.081	1.87521e-33
-0.90849	+	3.93317			0.425456		+			+			-377.488	776.185	150.915	1.23635e-33
-0.650045	+	-1.13092	-0.00741186		0.638578	0.527597		+		+	+		-373.142	776.643	151.373	9.83079e-34
-0.538815	+			1.2814	-2.14915	2.1426			+	+	+	1.41813	-374.126	778.611	153.34	3.67601e-34
-0.22212	+	-1.15758	-0.00460287		0.296702	0.505456		+			+		-376.6	778.933	153.663	3.12806e-34
-0.962738	+	4.25939			0.423272	0.150655	+			+			-377.911	779.281	154.011	2.62874e-34
0.212337	+	-1.23452	-0.00329058			0.422532		+			+		-378.588	780.634	155.364	1.33652e-34
-3.20001	+			3.4807	-0.286739	1.91898			+	+	+		-377.756	783.545	158.275	3.11744e-35
-0.187008	+			-1.99293	0.306612	1.91707			+		+	0.896643	-379.799	785.332	160.062	1.27583e-35
-2.07764	+			0.0307154	1.2106	1.80351			+		+		-381.494	786.446	161.176	7.31102e-36
-0.0246343	+		-0.00846965	1.12905	-2.0667	2.19016			+	+	+	1.4093	-377.435	787.582	162.312	4.14233e-36
-3.99115	+	2.33089	0.0479432		0.586308		+						-384.439	787.862	162.592	3.60185e-36
-3.86675	+	2.6532	0.0457342		0.5637	0.113668	+						-385.184	791.577	166.306	5.62166e-37
-2.63492	+		-0.00901768	3.30392	-0.211301	1.97111			+	+	+		-381.018	792.396	167.126	3.73131e-37
0.596202	+		-0.0130049	-2.08444	0.311642	2.00802			+		+	0.913785	-382.678	793.389	168.119	2.27094e-37
-1.35812	+		-0.0125254	-0.0201551	1.23209	1.88901			+		+		-384.428	794.589	169.319	1.24675e-37
2.22078	+			-4.36857	0.397745	2.13539					+	0.88402	-387.453	796.115	170.844	5.81373e-38
0.542826	+			-2.58387	1.31167	2.00068					+		-389.127	797.238	171.967	3.31563e-38
1.6374	+			-4.32462	0.681403	2.11996				+	+	0.909029	-385.799	797.331	172.061	3.16484e-38
-0.25367	+			-2.52226	1.73841	1.95061				+	+		-387.467	798.392	173.121	1.86201e-38
-2.08178	+		0.0252565	1.772	-2.38331	1.88393		+	+	+	+	1.42023	-380.812	799.121	173.851	1.29287e-38
0.409783	+			0.412532	-1.39671	0.530487			+	+		1.30088	-388.661	803.056	177.786	1.80754e-39
3.0317	+		-0.0138296	-4.44389	0.402797	2.23049					+	0.901736	-390.252	803.962	178.692	1.14896e-39
-4.6533	+		0.0237566	3.94517	-0.505387	1.6698		+	+	+	+		-384.472	804.035	178.765	1.1078e-39
0.789433	+			-2.02342	0.2013	0.509811			+			1.03337	-391.596	804.402	179.132	9.22376e-40
-3.71556	+	1.27078	0.060447				+						-393.896	804.574	179.304	8.46185e-40
1.29217	+		-0.0133323	-2.622	1.33419	2.08975					+		-391.984	805.178	179.907	6.25807e-40
2.32501	+		-0.0127959	-4.35991	0.72767	2.19781				+	+	0.903111	-388.713	805.46	180.19	5.43465e-40
-3.48942	+	1.99265	0.055098			0.22593	+						-393.515	806.015	180.744	4.11808e-40
-1.3759	+			0.314553	1.24367	0.350753			+				-393.614	806.212	180.941	3.73163e-40
-2.05074	+			2.44814	0.300889	0.350252			+	+			-391.477	806.412	181.142	3.37622e-40
0.455236	+		-0.0129602	-2.56988	1.77831	2.03057				+	+		-390.365	806.464	181.193	3.28977e-40
-0.536966	+		0.00608215	-2.00724	0.34737	1.81394		+	+		+	0.874268	-387.315	807.342	182.072	2.12064e-40
-2.19861	+	-1.22667	0.0287827		0.710322	-0.591966		+		+			-391.103	807.939	182.669	1.57322e-40
-2.47591	+		0.00781197	-0.0345419	1.22823	1.68653		+	+		+		-388.936	808.232	182.962	1.35856e-40
-3.89306	+		0.064839	1.96717	-2.28627	0.540556		+	+	+		1.3673	-389.457	811.626	186.356	2.4899e-41
0.329344	+		0.00131858	0.437278	-1.41525	0.528889			+	+		1.30447	-392.331	812.696	187.426	1.45794e-41
-1.63263	+	4.22773			0.768016	0.353012	+						-397.412	813.808	188.537	8.36508e-42
0.894952	+		-0.00178014	-2.02729	0.205325	0.512109			+			1.03267	-395.262	813.984	188.713	7.66055e-42
-1.86003	+			2.31985	0.344863				+	+			-396.591	814.39	189.12	6.25156e-42
-1.10979	+	-1.30165	0.0295421			-0.473056		+					-398.069	815.121	189.851	4.33793e-42
-0.836159	+			-1.00737	1.77935				+				-399.423	815.628	190.358	3.36556e-42
-6.34237	+		0.0628017	4.05735	-0.4788	0.352794		+	+	+			-392.695	815.75	190.48	3.16715e-42
-1.26123	+		-0.00190813	0.308719	1.24723	0.353332			+				-397.272	815.752	190.482	3.16403e-42
-2.51798	+			2.86027	0.775577				+	+		-0.334517	-396.179	815.816	190.546	3.06476e-42
-2.1618	+			0.608333	2.21908				+			-0.568392	-398.461	815.905	190.635	2.93091e-42
-2.06923	+		0.000279499	2.45458	0.297953	0.349808			+	+			-395.145	816.024	190.754	2.76156e-42
-1.68963	+	3.37636			0.880296		+						-399.898	816.578	191.308	2.09349e-42
-1.58553	+	-1.25637	0.0325526		0.219969	-0.556719		+					-397.705	816.618	191.348	2.05191e-42
1.72411	+		0.00873823	-4.38462	0.417347	2.00729		+			+	0.879354	-394.77	817.573	192.303	1.27286e-42
-2.34153	+		0.0469912	-1.82281	0.325505	0.524242		+	+			0.888539	-395.226	818.486	193.216	8.06288e-43
-0.00968681	+		0.00996319	-2.61282	1.32631	1.86156		+			+		-396.423	818.579	193.308	7.69886e-43
-4.32339	+		0.0489666	0.185556	1.21987	0.389997		+	+				-396.841	819.416	194.145	5.06604e-43
1.31624	+		0.0061508	-4.33188	0.692099	2.0174		+		+	+	0.892221	-393.439	819.589	194.319	4.64516e-43
-0.529129	+		0.0059854	-2.5665	1.73099	1.85158		+		+	+		-395.052	820.464	195.194	2.99931e-43
-2.29005	+		0.00641583	2.47135	0.276171				+	+			-400.05	823.558	198.288	6.38509e-44
-6.43271	+		0.0669885	4.02987	-0.48179			+	+	+			-398.143	824.319	199.049	4.36413e-44
0.517968	+			-2.79957	2.15652	0.465958				+			-402.88	824.744	199.474	3.52916e-44
-1.08059	+		0.00393129	-0.975328	1.7639				+				-403.001	824.986	199.716	3.12639e-44
-2.81438	+		0.00545676	2.93217	0.671761				+	+		-0.299262	-399.682	825.098	199.827	2.95712e-44
-2.28849	+		0.00244552	0.597344	2.20106				+			-0.557514	-402.08	825.368	200.098	2.5834e-44
1.47149	+			-3.694	1.62444	0.537814				+		0.458624	-402.184	825.577	200.307	2.32698e-44
-6.9021	+		0.0661546	4.44132	-0.128154			+	+	+		-0.26728	-397.839	826.038	200.768	1.84741e-44
3.77302	+			-4.44493	0.428172	0.512141						0.82336	-405.817	828.416	203.146	5.62679e-45
2.24499	+			-2.82473	1.28867	0.362551							-407.204	829.014	203.744	4.17209e-45
-5.33837	+		0.0479246	0.804001	2.34461			+	+			-0.712489	-402.76	831.254	205.983	1.36184e-45
-3.53026	+		0.0453394	-1.18464	1.78285			+	+				-404.227	831.912	206.642	9.79594e-46
1.3535	+		-0.0133147	-3.009	2.24304	0.463492				+			-405.651	832.51	207.24	7.26536e-46
-3.35926	+	-0.94167	0.0468767		0.852279			+		+			-404.703	832.865	207.595	6.08395e-46
2.48799	+		-0.0139817	-4.04441	1.63768	0.545707				+		0.525533	-404.861	833.181	207.911	5.19522e-46
0.149159	+		0.0584481	-4.78308	0.387791	0.508603		+				0.917638	-404.862	833.183	207.912	5.19075e-46
-4.64159	+	-1.10382	0.0740396		0.709646	-0.669346				+			-406.183	833.575	208.305	4.26629e-46
-1.67322	+		0.0600538	-2.93362	1.33591	0.347672		+					-406.552	834.314	209.043	2.94887e-46
-0.713445	+		0.051175	-4.40035	1.07768	0.518593		+		+		0.741957	-403.404	834.841	209.571	2.26548e-46
-2.2154	+		0.0501935	-2.9261	1.93787	0.40797		+		+			-404.594	834.921	209.65	2.17673e-46
4.76199	+		-0.0126226	-4.79246	0.401459	0.517251						0.902195	-408.694	836.372	211.102	1.05337e-46
2.97952	+		-0.0110028	-2.99245	1.33721	0.35452							-410.28	837.343	212.073	6.48282e-47
-2.96075	+	-0.860656	0.068369					+					-410.321	837.426	212.155	6.22122e-47
-2.1365	+			-0.14068	3.6751					+		-1.30077	-409.282	837.547	212.277	5.85405e-47
-0.0915275	+			-0.826271	2.61683							-0.985952	-412.127	838.859	213.588	3.03869e-47
-0.404158	+	3.73006				0.590342	+						-411.836	840.454	215.184	1.36871e-47
-2.5085	+	-0.930076	0.0628068		-0.123874			+					-410.989	840.963	215.692	1.0613e-47
3.13328		-0.869654		-3.53353		0.316509							-415.398	841.117	215.846	9.8265e-48
4.6328		-0.852333	-0.0209725	-3.52695		0.326311							-415.072	842.595	217.325	4.69195e-48
1.24335	+			-2.70945	1.87716								-415.761	843.973	218.703	2.35542e-48
0.606764	+			-2.58259	2.1734					+			-413.799	844.38	219.11	1.9215e-48
-3.77076	+		0.0604253	-1.22738	2.53988			+				-0.860971	-411.728	844.664	219.394	1.66728e-48
-1.29101	+		-0.0122685	-0.402392	3.71313					+		-1.26471	-412.221	845.65	220.38	1.01849e-48
-4.40082	+		0.0563887	-1.04552	2.98636			+		+		-0.91458	-410.429	846.592	221.322	6.35992e-49
-4.09775	+	-1.17175	0.083224			-0.479112							-416.094	846.793	221.523	5.75188e-49
0.769837	+		-0.01144	-1.10852	2.61241							-0.930864	-415.164	847.11	221.84	4.90866e-49
-4.34257	+	-1.12771	0.0811581		0.278993	-0.59764							-415.18	847.144	221.873	4.82666e-49
-2.35856	+		0.0580472	-2.9849	1.89167			+					-414.454	847.892	222.621	3.32049e-49
-3.32147	+			3.13488		2.65658			+		+		-413.757	848.723	223.452	2.19148e-49
-2.71712	+		0.0613163	-2.83097	1.9201			+		+			-412.679	848.817	223.547	2.09074e-49
2.27553	+		-0.0150081	-2.9417	1.92558								-418.35	851.306	226.036	6.02169e-50
1.50298	+		-0.0142898	-2.80859	2.26617					+			-416.492	851.969	226.698	4.32434e-50
-0.176804	+	2.0162					+						-419.972	854.55	229.28	1.18962e-50
-3.34893	+		0.000493111	3.13472		2.65262			+		+		-417.202	857.862	232.592	2.27035e-51
-5.10473	+	-0.799102	0.0793109		0.9392					+			-421.013	861.009	235.739	4.70785e-52
-2.59487	+			3.53603		1.10112			+				-424.238	865.26	239.989	5.62094e-53
-3.50416	+	-0.713548	0.0853396										-428.521	869.493	244.223	6.76922e-54
-5.02514	+		0.030971	3.10489		2.36098		+	+		+		-421.09	870.214	244.944	4.72022e-54
-3.44362	+	-0.810804	0.0862928		-0.172395								-428.733	872.07	246.8	1.86573e-54
-3.14245	+		0.00939771	3.51934		1.07784			+				-427.441	873.865	248.595	7.60541e-55
-1.92858	+				1.14271	3.34432				+	+		-426.819	874.847	249.577	4.65537e-55
1.92262	+			-1.77334		3.01743					+		-429.807	876.398	251.127	2.14395e-55
-6.78469	+		0.0704155	3.29542		1.10615		+	+				-426.921	877.3	252.03	1.3653e-55
-1.46107	+				0.869661	3.44255					+		-432.918	882.618	257.347	9.56201e-57
-2.16732	+		0.00456848		1.13261	3.30685				+	+		-430.146	883.75	258.48	5.42848e-57
1.74508	+		0.00306197	-1.76778		2.99296					+		-433.158	885.299	260.029	2.50211e-57
-1.55976	+		0.00182795		0.867466	3.42742					+		-436.269	891.521	266.251	1.11481e-58
-3.61405	+		0.0325544		1.06154	3.02682		+		+	+		-434.075	896.183	270.913	1.08364e-59
-0.144934	+		0.0362631	-1.74034		2.66107		+			+		-436.879	897.217	271.947	6.46195e-60
4.31792	+			-2.61253		1.08891							-444.348	901.148	275.878	9.05262e-61
-3.41586	+		0.0352313		0.858162	3.07179		+			+		-439.416	902.291	277.021	5.11197e-61
-0.393142	+	-1.07804			1.24016	-0.813856				+			-444.252	907.488	282.218	3.80228e-62
2.99485	+		0.0179148	-2.35246		1.05745							-446.663	907.932	282.662	3.04494e-62
0.0279299	+					3.86103					+		-446.907	908.419	283.148	2.38734e-62
-1.72663	+		0.0885552	-2.20233		1.06438		+					-445.295	909.574	284.304	1.33956e-62
-0.54561	+		0.0102339			3.77041					+		-449.959	916.701	291.431	3.79732e-64
-2.6808	+		0.048333			3.3618		+			+		-452.89	926.988	301.718	2.21603e-66
0.990641	+	-1.1174			0.501147	-0.742625							-458.66	931.925	306.654	1.878e-67
-0.591541	+	-0.699478			1.57027					+			-458.68	934.142	308.872	6.19734e-68
1.68841	+	-1.19765				-0.532078							-461.717	935.886	310.616	2.59135e-68
-8.41726	+		0.140084		1.32949	0.306562		+		+			-459.977	943.412	318.142	6.01494e-70
-8.64458	+		0.146296		1.33101			+		+			-461.877	944.963	319.693	2.76953e-70
-7.85673	+		0.147402		0.765225	0.399278		+					-466.433	951.849	326.579	8.853e-72
-4.20948	+		0.0673738		1.76435					+			-467.601	951.984	326.714	8.27615e-72
2.5133	+	-0.688095											-470.886	952.094	326.824	7.83407e-72
-4.52073	+		0.0711742		1.73143	0.258954				+			-466.604	952.191	326.92	7.46384e-72
2.55091	+	-0.716643			-0.0507517								-471.753	955.957	330.687	1.13505e-72
-8.7703	+		0.14685		1.39365			+					-471.82	960.423	335.153	1.21692e-73
-3.22622	+		0.080124		0.75361	0.299234							-474.709	964.024	338.754	2.01057e-74
-6.90279	+		0.151715			0.850498		+					-474.712	966.206	340.936	6.75456e-75
-3.73294	+		0.0754265		1.25992								-477.018	966.488	341.217	5.86682e-75
-2.39172	+		0.0859847			0.743516							-481.713	975.878	350.608	5.36172e-77
-0.398885	+				2.22163					+			-484.534	983.673	358.402	1.08832e-78
-0.435719	+				2.21891	0.0990464				+			-485.341	987.464	362.194	1.63471e-79
1.6143	+				1.22027								-497.776	1005.87	380.603	1.64417e-83
2.02957	+				0.968671	0.147978							-498.239	1008.93	383.659	3.56653e-84
3.62976	+					0.716697							-507.367	1025.05	399.784	1.12402e-87
-6.58416		-1.16957	0.0425116		3.1988	-2.35789							-539.224	1090.9	465.63	5.65777e-102
-3.4711		-1.13542			3.15213	-2.30873							-540.508	1091.34	466.067	4.54694e-102
2.47471		-1.03398		-2.40825									-550.318	1108.85	483.579	7.16228e-106
0.736187		-1.04836	0.0246505	-2.45694									-552.161	1114.64	489.373	3.95134e-107
-15.2711	+		0.222587	4.45049					+				-566.558	1149.9	524.629	8.72994e-115
-13.1593	+		0.187046	4.5049				+	+				-569.382	1159.97	534.703	5.67023e-117
-16.9373	+		0.30031	3.23539				+					-603.895	1224.57	599.302	5.32054e-131
-13.3066	+		0.221751	5.41755									-614.272	1241	615.725	1.44484e-134
-2.00714	+			6.15931					+				-619.359	1253.32	628.053	3.03959e-137
-10.757	+		0.240222					+					-627.58	1269.77	644.496	8.171e-141
2.37589	+			4.87738									-650.133	1310.59	685.317	1.11723e-149
-1.09491			-0.314195	26.0559	16.2391							-17.7871	-715.757	1443.97	818.696	1.21667e-178
-1.21288			-0.314117	26.1621	16.3026	-0.0151431						-17.8394	-715.229	1445.06	819.794	7.02871e-179
0.933808		-1.31367				-0.551439							-734.282	1476.78	851.506	9.13412e-186
4.18746		-1.2744	-0.0453821			-0.526733							-735.927	1482.18	856.905	6.14042e-187
39.0174			-0.370274	-9.20178	-4.21674	4.33268							-738.934	1490.32	865.05	1.04627e-188
-36.2958				38.9569	23.9262	-0.874366						-25.3582	-757.787	1528.03	902.755	6.79254e-197
-29.8929				32.9245	20.3155							-22.4027	-759.072	1528.47	903.195	5.45154e-197
13.0246		-1.18201	-0.155589		-0.718968								-774.103	1558.53	933.256	1.61747e-203
2.06224		-1.32148			-0.860909								-777.56	1563.33	938.062	1.46277e-204
37.1226			-0.451516	-6.3542		1.37314							-778.594	1567.51	942.239	1.81204e-205
15.9086				-11.8918	-5.5231	5.57343							-788.456	1587.23	961.962	9.45053e-210
39.0563			-0.528762	-4.77152	1.86201								-808.691	1627.7	1002.43	1.5391e-218
33.5344		-0.744043	-0.459106										-817.117	1642.45	1017.18	9.67514e-222
6.1203				-8.71947		1.79689							-830.527	1669.27	1044	1.45202e-227
0.358078		-0.998413											-856.101	1718.33	1093.06	3.22157e-238
1.46431				-7.08477	2.56903								-863.025	1734.26	1108.99	1.11711e-241
58.2488			-0.895773		4.7281	-2.44271							-882.358	1775.04	1149.77	1.56351e-250
51.5229	+		-0.673658										-902.742	1815.81	1190.53	2.19501e-259
79.2853			-1.11142		0.68471								-907.738	1823.69	1198.42	4.26069e-261
83.8566			-1.16137			0.373335							-915.756	1839.73	1214.46	1.40364e-264
4.64426	+												-930.621	1869.46	1244.19	4.9133e-271
93.2005			-1.28579										-943.029	1892.19	1266.92	5.6977e-276
94.5102			-1.30851	0.383326									-942.481	1893.17	1267.9	3.47448e-276
-14.0526					10.1385	-5.50212							-971.419	1951.05	1325.78	9.40114e-289
-2.3442					1.29964								-1030.81	2067.76	1442.49	4.27530527827748e-314
-0.518507						0.693196							-1043.38	2092.89	1467.62	1.48871860404884e-319
1.52071				-1.61809									-1066.06	2138.25	1512.98	0
0.104623													-1070.82	2145.71	1520.44	0
