# Supplementary material for: American Exceptionalism: Population Trends and Flight Initiation Distances in Birds from Three Continents
Source: PLoS One. 2014 Sep 16;9(9):e107883. doi: 10.1371/journal.pone.0107883 (PMC4166455; doi:10.1371/journal.pone.0107883)
Supplement: File S11 — BM models based on Ericson [32] . (XLSX) [file pone.0107883.s011.xlsx]

## Sheet: BM_models-ERICSON
Electronic Supplementary Material S11: Candidates PGLS models based on Ericson phylogeny assuming a Brownian motion model of evolution (i.e. Pagel’s lambda = 1). The models describe the relationship between population trends of birds and continent (cont), farmland (farm), latitude (lat), flight initiation distance (FID), body mass (body), migration (migrat), and including continent by each factor…
Intercept	Cont	Farm	Lat	FID	Body	Migrat	Cont: Farm	Cont: Lat	Cont: FID	Cont: Body	Cont: Migrat	FID: Body	logLik	AICc	delta AICc	Akaike weight
1.45302	+	0.0387665		1.43665	-4.04563		+		+	+		1.89235	-385.118	800.595	0	0.862592
0.799525	+	0.00831303		1.98254	-3.63607	-0.0861541	+		+	+		1.58924	-386.091	804.894	4.29894	0.100532
0.84823	+	0.0315109		1.93049	-3.62381	-0.131818	+		+	+	+	1.59673	-385.812	809.122	8.52726	0.0121376
1.82189	+	0.176101	-0.0104541	1.42659	-3.72275		+		+	+		1.75318	-388.22	809.152	8.55725	0.011957
-2.2267	+	0.132362		4.67348	-1.72888	-0.288209	+		+	+			-390.045	810.45	9.85511	0.00624878
2.28579	+	-1.15869		1.13722	-4.57661				+	+		2.37249	-393.301	812.335	11.7407	0.00243417
1.42107	+	0.143781	-0.00926714	1.72757	-3.53445	-0.0473208	+		+	+		1.6025	-389.353	813.797	13.2025	0.00117196
-2.22172	+	0.135759		4.66687	-1.7252	-0.293962	+		+	+	+		-389.755	814.601	14.0062	0.000784163
2.02254	+	-0.066557		-3.28707	-1.1933		+		+			1.58857	-394.517	814.768	14.1731	0.000721353
1.32509	+	-1.16771		1.92274	-3.9762	-0.123247			+	+		1.92899	-393.971	815.975	15.3806	0.000394419
-1.76476	+	0.459888		4.47581	-2.00614		+		+	+			-394.103	816.24	15.6455	0.000345489
1.44819	+	0.157385	-0.009379	1.70736	-3.52721	-0.0749303	+		+	+	+	1.60392	-389.063	818.056	17.4616	0.000139339
0.924502	+	-0.119853		-2.2218	-0.630524	-0.135457	+		+			1.10966	-395.069	818.172	17.5774	0.000131496
0.933778	+	-1.13767		2.194	-4.01466	0.21547			+	+	+	1.874	-393.004	818.721	18.126	9.99529e-05
-1.66605	+	0.260704	-0.00871311	4.45486	-1.61837	-0.253283	+		+	+			-393.364	819.441	18.846	6.9736e-05
-1.26653	+	-0.0140671		0.0857542	0.487569	-0.278991	+		+				-397.164	820.062	19.4675	5.11088e-05
2.43779	+	0.141615	-0.0166563	-2.74405	-0.915458		+		+			1.36675	-396.518	821.069	20.4745	3.08899e-05
1.18395	+	0.029406		-2.24713	-0.726866	-0.438368	+		+		+	1.16737	-394.372	821.457	20.8621	2.54483e-05
-0.664532	+	0.653159	-0.0189956	4.05143	-1.69198		+		+	+			-395.567	821.494	20.8995	2.49771e-05
-0.78493	+	0.13091		0.297262			+		+				-400.538	822.284	21.6898	1.6824e-05
2.26983	+	-1.15881	0.000359097	1.13854	-4.58569				+	+		2.3756	-397.15	822.333	21.7387	1.64172e-05
-1.23427	+	-0.330101		0.936997		-0.169443	+		+				-399.709	822.876	22.2812	1.25169e-05
-1.6551	+	0.257897	-0.00906683	4.46309	-1.62355	-0.239674	+		+	+	+		-393.035	823.568	22.9733	8.85557e-06
-1.14559	+	0.113974		0.163466	0.455805	-0.535538	+		+		+		-396.627	823.613	23.0182	8.65887e-06
-2.48822	+	-1.16282		5.29185	-1.60021	-0.384931			+	+			-399.533	824.8	24.2054	4.78274e-06
3.19582	+	-1.2226		-3.74373	-1.89485				+			2.13321	-401.884	824.977	24.3821	4.37814e-06
-0.687967	+	0.361472		-0.177632	0.183061		+		+				-400.809	825.077	24.4826	4.16374e-06
1.06783	+	0.144034	0.000409587	1.80435	-3.85079		+	+	+	+		1.71691	-393.836	825.169	24.574	3.97761e-06
4.12644	+	0.226987		-6.13888	-1.27669		+					2.05161	-402.024	825.257	24.6623	3.80582e-06
-1.03896	+	-0.0977262		0.952898		-0.57357	+		+		+		-398.64	825.314	24.719	3.69946e-06
1.85576	+	0.0934259	-0.0148899	-2.27971	-0.66919	-0.0663672	+		+			1.15563	-397.55	825.46	24.8658	3.43767e-06
1.09874	+	-1.16952	0.00308015	2.00729	-3.99816	-0.134733			+	+		1.9143	-397.721	825.802	25.2073	2.89814e-06
5.347	+	0.395104		-6.27532	-1.99743		+			+		2.13957	-400.313	826.36	25.7653	2.19251e-06
-2.81529	+	-1.12674		5.50271	-1.73304	0.0192992			+	+	+		-398.236	826.831	26.2364	1.73238e-06
0.0833304	+	0.177928	-0.019325	0.681332			+		+				-401.751	826.961	26.3659	1.62374e-06
1.64632	+	-1.22677		-2.28573	-1.10191	-0.182066			+			1.46484	-401.905	827.268	26.6738	1.39211e-06
-0.474138	+	0.191136	-0.0140377	0.121276	0.494782	-0.219461	+		+				-399.795	827.623	27.0281	1.1661e-06
0.419645	+	0.568563	-0.0232431	-0.0257617	0.302587		+		+				-401.041	827.816	27.2215	1.05862e-06
0.897882	+	-1.13839	0.000555537	2.2051	-4.01823	0.209874			+	+	+	1.87242	-396.764	828.619	28.0245	7.08533e-07
2.12405	+	0.231246	-0.0152014	-2.32317	-0.75988	-0.325521	+		+		+	1.20551	-396.862	828.815	28.2206	6.42375e-07
3.11826	+	0.272207		-4.67045	-0.875051	-0.406906	+				+	1.5379	-400.423	828.88	28.2856	6.21821e-07
3.33941	+	0.193746		-5.38642	-0.81973	-0.108964	+					1.66836	-402.816	829.09	28.4956	5.59854e-07
0.727703	+	0.11517	0.00120306	2.06378	-3.67897	-0.0424904	+	+	+	+		1.58343	-394.978	829.887	29.2923	3.75886e-07
4.62253	+	0.363418		-5.63173	-1.58562	-0.0936279	+			+		1.81948	-401.212	830.457	29.8625	2.82646e-07
-0.476946	+	-0.138562	-0.0134084	0.982955		-0.111034	+		+				-402.453	830.638	30.0437	2.58161e-07
-0.325512	+	0.308179	-0.0144289	0.166037	0.461145	-0.43144	+		+		+		-399.246	831.204	30.6096	1.94543e-07
4.1283	+	0.34855		-4.88014	-1.46031	-0.293729	+			+	+	1.62076	-399.289	831.29	30.6956	1.86352e-07
1.47397	+	-1.21349		-2.27084	-1.03696	-0.0495389			+		+	1.43111	-401.704	831.441	30.8466	1.728e-07
-1.37001	+	-1.22399		0.945377	0.376063	-0.388919			+				-405.28	831.77	31.1748	1.46647e-07
-1.46606	+	-1.34133		1.65804		-0.290067			+				-406.533	832.05	31.4549	1.27483e-07
6.05602		-0.959601		-7.53937	-1.82143							2.61034	-409.934	832.319	31.724	1.11437e-07
-0.242392	+	0.0882199	-0.013994	0.96436		-0.473041	+		+		+		-401.337	833.034	32.4389	7.7943e-08
0.604932	+	0.157589	0.00475403	2.06089	-3.69669	-0.163195	+	+	+	+	+	1.5919	-394.174	833.231	32.6363	7.06202e-08
0.115648	+	0.427963		-1.65675	0.728027	-0.543345	+				+		-404.042	833.817	33.2227	5.26741e-08
4.50336	+	0.363215	-0.00927166	-6.03428	-1.12784		+					1.96027	-405.283	834.024	33.4293	4.75027e-08
3.44829	+	-1.21671	-0.00687956	-3.55111	-1.82896				+			2.07976	-405.401	834.26	33.6657	4.22075e-08
-2.81405	+	-1.16587	0.00508638	5.38908	-1.66637	-0.400607			+	+			-403.163	834.36	33.765	4.01639e-08
-2.38077	+	0.234554	0.00283343	4.78781	-1.81019	-0.243351	+	+	+	+			-398.863	835.223	34.6287	2.60788e-08
4.85563		-0.957742		-6.39306	-1.14092	-0.153284						2.03799	-410.32	835.245	34.6508	2.57918e-08
0.184861	+	0.424202		-2.21875	0.945631	-0.337474	+						-407.048	835.305	34.7101	2.50387e-08
5.64044	+	0.516585	-0.00842563	-6.18535	-1.84494		+			+		2.06907	-403.668	835.37	34.7753	2.4235e-08
-1.51974	+	-1.20425		0.842011	0.421759	-0.171209			+		+		-404.89	835.514	34.9192	2.25523e-08
3.72209	+	0.250987	-0.0358663	-2.90043	-0.979425		+	+	+			1.42639	-401.762	836.237	35.6422	1.57112e-08
0.267904	+	-1.11698	0.0275816	2.06056	-4.84947			+	+	+		2.28625	-401.808	836.329	35.7341	1.50053e-08
-1.47535	+	-1.34048		1.62876		-0.244078			+		+		-406.446	836.35	35.7555	1.48458e-08
-1.63726	+	0.605196	-0.00341301	4.50407	-1.94619		+	+	+	+			-400.702	836.494	35.8996	1.38133e-08
3.99559	+	0.462371	-0.0141023	-4.75717	-0.909995	-0.303324	+				+	1.58214	-403.103	836.565	35.97	1.33358e-08
-2.9233	+	-1.12915	0.00183246	5.53014	-1.75116	0.00138274			+	+	+		-401.956	836.623	36.0284	1.29518e-08
0.822071	+	0.466428		-1.71615	0.325439	-0.447287	+			+	+		-403.151	836.662	36.0672	1.27035e-08
1.87481	+	-1.22372	-0.00320337	-2.30042	-1.128	-0.169031			+			1.48781	-405.635	837.003	36.408	1.0713e-08
6.24944	+	-1.0338		-7.46708	-2.03426							2.66232	-410.51	837.802	37.2075	7.18297e-09
0.988152	+	0.568474		-2.20433	0.468817	-0.338438	+			+			-406.092	837.918	37.3237	6.77759e-09
3.88931	+	0.31198	-0.00732193	-5.54498	-0.84863	-0.0740411	+					1.71906	-406.261	838.256	37.6609	5.72589e-09
-2.46669	+	0.267127	0.00525307	4.78628	-1.81481	-0.326686	+	+	+	+	+		-398.057	838.506	37.9118	5.05095e-09
-1.97597	+	-1.10095		5.22526	-1.93052				+	+			-407.852	839.162	38.5675	3.63895e-09
4.8709	+	0.51815	-0.0131357	-4.94113	-1.44884	-0.204386	+			+	+	1.65256	-402.106	839.302	38.7078	3.39253e-09
5.10034	+	0.472902	-0.00686985	-5.7703	-1.59689	-0.0627977	+			+		1.8674	-404.691	839.742	39.1476	2.72272e-09
-0.616677	+	-1.12945	0.0281523	2.7511	-4.32231	-0.117042		+	+	+		1.89365	-402.534	840.158	39.5638	2.21126e-09
3.14022	+	0.201289	-0.0342425	-2.42794	-0.730213	-0.0676171	+	+	+			1.21309	-402.787	840.666	40.0712	1.71574e-09
5.06683	+	-1.03527		-6.36494	-1.36403	-0.154145						2.10364	-410.891	840.765	40.1703	1.63283e-09
1.75924	+	-1.20745	-0.00441532	-2.29385	-1.05949	-0.000228695			+		+	1.45314	-405.331	841.022	40.4273	1.43589e-09
4.08037	+	-1.08772		-5.38035	-1.20385	0.0733725					+	1.83799	-408.81	841.078	40.483	1.39646e-09
6.81547	+	-1.02576		-7.56554	-2.30948					+		2.68261	-410.173	841.554	40.9598	1.10026e-09
-1.32331	+	-1.2232	-0.000825493	0.954642	0.37531	-0.386395			+				-409.062	841.582	40.9872	1.08528e-09
-1.37375	+	-1.3393	-0.00162514	1.67347		-0.285489			+				-410.295	841.8	41.205	9.73318e-10
0.832065	+	0.604269	-0.0127735	-1.65676	0.738149	-0.453078	+				+		-406.913	841.86	41.2657	9.44215e-10
6.18657		-0.957759	-0.0021081	-7.51579	-1.80993							2.59785	-413.813	842.231	41.636	7.84621e-10
0.962289	+	0.296815	-0.0328259	0.581843			+	+	+				-407.151	842.336	41.7412	7.44428e-10
0.50977	+	0.294368	-0.029953	0.0751616	0.490857	-0.225232	+	+	+				-405.191	843.094	42.4997	5.09468e-10
-0.353113	+	-1.12157	0.021148	2.70536	-4.26166	0.0597868		+	+	+	+	1.87727	-401.622	843.175	42.5802	4.89356e-10
1.18344	+	0.667266	-0.034861	-0.107482	0.296089		+	+	+				-406.517	843.394	42.799	4.38659e-10
2.97984	+	0.245135	-0.02983	-2.40996	-0.770628	-0.21217	+	+	+		+	1.23188	-401.973	843.876	43.2818	3.44567e-10
5.59804	+	0.531622	-0.036428	-5.28227	-1.06945		+	+				1.76421	-408.039	844.111	43.5167	3.06384e-10
4.62239	+	-1.07395		-5.46398	-1.49448	0.129481				+	+	1.85208	-408.087	844.208	43.6137	2.91882e-10
-0.421545	+	-1.12358		0.588249					+				-413.79	844.364	43.7689	2.70086e-10
0.55753	+	0.939237		-2.36685	0.638307		+						-412.863	844.709	44.1144	2.27242e-10
0.459516	+	0.499961	-0.0044292	-2.25643	0.960602	-0.32055	+						-410.676	844.811	44.2163	2.15951e-10
5.66823	+	-1.03185		-6.55044	-1.67302	-0.142436				+		2.18099	-410.68	844.819	44.2247	2.15052e-10
1.44612	+	0.624724	-0.0120952	-1.71514	0.368267	-0.367796	+			+	+		-406.109	844.93	44.3349	2.03514e-10
4.75428		-0.958592	0.00103834	-6.36929	-1.12557	-0.158016						2.02647	-414.18	845.144	44.5489	1.82867e-10
-1.37714	+	-1.20056	-0.00263223	0.856856	0.42171	-0.142929			+		+		-408.578	845.189	44.5948	1.78716e-10
0.891632	+	0.187806		-1.01806		-0.628189	+				+		-411.059	845.576	44.9814	1.47305e-10
1.14902		-0.930793		-2.59752	1.00326	-0.473056							-416.597	845.646	45.0514	1.4224e-10
0.53712	+	-0.0232169	-0.0295836	0.911997		-0.116905	+	+	+				-407.774	845.908	45.3131	1.24795e-10
-1.33175	+	-1.33676	-0.00265076	1.64362		-0.21559			+		+		-410.124	845.981	45.3868	1.20276e-10
0.358372	+	0.330344	-0.026508	0.113632	0.475517	-0.338915	+	+	+		+		-404.414	846.326	45.7311	1.01259e-10
1.55773	+	1.02206		-2.47614	0.131599		+			+			-411.475	846.408	45.8131	9.71875e-11
6.02416	+	0.607174	-0.0276182	-5.33815	-1.61919		+	+		+		1.79518	-406.954	846.621	46.0262	8.73658e-11
-0.601676	+	-1.19991		1.01754	-0.149867				+				-414.267	847.517	46.9221	5.58223e-11
1.19524	+	0.630739	-0.00372338	-2.23051	0.492037	-0.325223	+			+			-409.746	847.525	46.93	5.56022e-11
6.16592	+	-1.0369	0.00135376	-7.46436	-2.0458							2.66736	-414.332	847.648	47.0532	5.22797e-11
-1.52035	+	-1.10016	-0.00759913	5.08405	-1.81159				+	+			-411.286	848.306	47.7111	3.76249e-11
0.132353	+	0.0965033	-0.0205839	0.949541		-0.42322	+	+	+		+		-406.625	848.341	47.7464	3.69672e-11
-4.56062	+	-1.1205	0.0316161	6.13473	-2.0519	-0.376054		+	+	+			-407.84	848.393	47.7979	3.60261e-11
5.0756	+	0.486811	-0.0348166	-4.86553	-0.827881	-0.0645773	+	+				1.55699	-409.067	848.493	47.8982	3.42637e-11
0.5411	+	-1.04977		-1.78473	0.719282	-0.0674407					+		-413.736	848.681	48.0864	3.11876e-11
4.58152	+	-1.04726	0.0051451	-6.19817	-1.31276	-0.176025						2.0435	-414.517	850.243	49.648	1.4285e-11
3.36922	+	-1.21635	-0.00640527	-3.51794	-1.8283			+	+			2.08755	-411.232	850.497	49.9026	1.25776e-11
4.23372	+	-1.08416	-0.00216231	-5.40765	-1.21571	0.0981656					+	1.85077	-412.498	850.73	50.1354	1.11954e-11
1.53841	+	1.13057	-0.0169731	-2.4828	0.754739		+						-414.892	850.993	50.3985	9.81562e-12
4.9124	+	0.49782	-0.0311759	-4.76716	-0.886482	-0.172612	+	+			+	1.57043	-407.956	851.004	50.409	9.76415e-12
-4.1725	+	-1.11071	0.0225976	6.03154	-1.99877	-0.145454		+	+	+	+		-406.797	851.09	50.4958	9.34959e-12
5.62135	+	0.573245	-0.0266269	-5.02493	-1.42612	-0.0492785	+	+		+		1.64132	-408.03	851.151	50.5562	9.07123e-12
6.67888	+	-1.03173	0.00283613	-7.56656	-2.35235					+		2.69458	-413.936	851.33	50.7349	8.29576e-12
0.761994	+	-1.03554		-1.84579	0.618201	-0.0521031				+	+		-412.838	851.41	50.815	7.97009e-12
0.26353	+	-1.1363	-0.0146827	0.880203					+				-416.229	851.441	50.8462	7.84694e-12
1.25437	+	-0.978734		-2.40148	0.862127	-0.468391							-417.372	851.527	50.9328	7.51438e-12
1.94174	+	-1.22663	-0.00473242	-2.28643	-1.14065	-0.169663		+	+			1.50622	-411.467	853.293	52.6983	3.10831e-12
1.76308	+	0.649678	-0.0293349	-1.80839	0.782868	-0.276754	+	+					-412.737	853.508	52.9136	2.79102e-12
2.31237	+	1.20395	-0.0152006	-2.53969	0.280152		+			+			-413.889	853.511	52.9163	2.7873e-12
4.73552	+	-1.07083	-0.00187186	-5.48	-1.49356	0.149053				+	+	1.85924	-411.772	853.903	53.3082	2.29124e-12
5.44723	+	0.560292	-0.0247547	-4.91362	-1.40958	-0.119906	+	+		+	+	1.62782	-407.013	853.957	53.3628	2.22957e-12
1.51665	+	0.336467	-0.0109785	-1.01044		-0.55162	+				+		-414.149	854.031	53.4363	2.14911e-12
5.16902	+	-1.04597	0.0062133	-6.37572	-1.65599	-0.167265				+		2.11978	-414.224	854.182	53.5873	1.99285e-12
0.0271383	+	0.303813				-0.622204	+				+		-416.752	854.712	54.1176	1.52869e-12
0.0857726	+	-1.18938	-0.0136047	1.16252	-0.106042				+				-416.921	855.051	54.4561	1.2907e-12
0.725607		-0.936071	0.00546797	-2.5853	1.02024	-0.488456							-420.241	855.088	54.493	1.26704e-12
1.24977	+	-0.965861		-2.46285	0.889275	-0.453381				+			-417.251	855.711	55.1162	9.2784e-13
1.62077	+	0.647097	-0.0270087	-1.68842	0.744066	-0.34207	+	+			+		-411.657	856.025	55.4306	7.9286e-13
2.29408	+	-1.21731	-0.0137565	-2.3276	-1.09057	0.0696418		+	+		+	1.49133	-410.477	856.046	55.4513	7.84728e-13
-0.45231	+	0.417621			0.264768	-0.589983	+				+		-416.375	856.21	55.6149	7.2308e-13
2.38434	+	1.15604	-0.0360508	-1.88346	0.57579		+	+					-415.455	856.643	56.0485	5.82127e-13
2.1059	+	0.711797	-0.022351	-1.83341	0.355595	-0.265701	+	+		+			-411.98	856.671	56.0765	5.74043e-13
-1.54184	+	-1.21849	0.00213378	0.977145	0.382656	-0.383334		+	+				-414.902	857.837	57.2428	3.20391e-13
-1.39335	+	-1.33881	-0.00129257	1.67251		-0.284973		+	+				-416.169	858.071	57.4767	2.85033e-13
0.503889	+	-1.05087	0.000625047	-1.78407	0.718845	-0.0743243					+		-417.43	858.319	57.7244	2.5183e-13
2.77726	+	1.14181	-0.0277628	-1.96196	0.11698		+	+		+			-414.167	858.694	58.0998	2.08731e-13
1.99612	+	0.676581	-0.0217572	-1.73513	0.359348	-0.292489	+	+		+	+		-410.869	859.235	58.6403	1.59301e-13
1.30806	+	-1.25265		-1.14084		-0.181257					+		-420.127	859.238	58.6437	1.59037e-13
1.4967	+	0.156442		-1.95873			+						-421.335	859.453	58.8586	1.42832e-13
-4.16339	+	-1.03543	0.0324915	6.19981	-2.38703			+	+	+			-414.551	859.462	58.8674	1.42201e-13
-0.068931	+	0.480189			0.0264964	-0.548007	+			+	+		-415.933	859.9	59.3055	1.14229e-13
0.488806	+	-1.00643	0.0104671	-2.29273	0.836952	-0.494627							-420.493	859.97	59.375	1.10329e-13
-1.07798	+	-1.20623	-0.00860929	0.878911	0.426982	-0.0990486		+	+		+		-413.823	860.358	59.7634	9.08543e-14
0.76837	+	-1.03533	-0.000121564	-1.84592	0.618792	-0.0508777				+	+		-416.521	861.076	60.4815	6.34478e-14
-1.28648	+	-1.34003	-0.00406917	1.6796		-0.209529		+	+		+		-415.387	861.134	60.5389	6.16515e-14
5.9485	+	-1.07348	-0.000821975	-6.90689	-1.99564			+				2.51436	-419.198	861.855	61.2601	4.29868e-14
0.710888	+	0.463836	-0.0118871			-0.539347	+				+		-419.754	862.966	62.3717	2.46577e-14
1.51598	+	-0.059807		-1.87518		-0.0818214	+						-422.42	863.823	63.2281	1.6069e-14
0.599891	+	-0.993529	0.0107617	-2.35893	0.794221	-0.481269				+			-420.342	864.142	63.5469	1.37013e-14
0.264017	+	0.593905	-0.012772		0.274886	-0.499727	+				+		-419.282	864.297	63.7021	1.26786e-14
4.51171	+	-1.08704	0.00104515	-5.66686	-1.2766	-0.176389		+				1.90232	-419.382	864.497	63.9019	1.14734e-14
6.14767	+	-1.05834	0.00359416	-6.85617	-2.22871			+		+		2.45755	-418.494	865.021	64.4264	8.82655e-15
2.65483	+	0.50627	-0.0313753	-1.31198			+	+					-420.785	865.028	64.433	8.79765e-15
4.85159	+	-1.09137	-0.0130404	-5.44568	-1.21622	0.189683		+			+	1.85944	-417.643	865.645	65.0504	6.46072e-15
-1.18832	+	-1.13153	0.00736464	0.963526				+	+				-421.242	865.943	65.3488	5.56531e-15
4.85168	+	-1.07371	0.00491671	-5.76902	-1.57345	-0.158169		+		+		1.92863	-418.873	868.105	67.5108	1.8881e-15
1.80521	+	0.380575	-0.0160937	-1.03388		-0.508976	+	+			+		-418.877	868.113	67.5184	1.88096e-15
0.562738	+	0.640275	-0.0122326		0.0699886	-0.467552	+			+	+		-418.901	868.161	67.5665	1.83622e-15
1.18591	+	-1.25583	0.00202648	-1.13995		-0.203351					+		-423.769	868.746	68.1517	1.37044e-15
5.15336	+	-1.07638	-0.0100719	-5.49069	-1.46723	0.214525		+		+	+	1.8572	-416.939	868.969	68.3741	1.2262e-15
2.46745	+	0.241624	-0.0283724	-1.21163		-0.0989697	+	+					-421.672	869.077	68.482	1.16179e-15
1.45749	+	0.15479	0.000577606	-1.95732			+						-425.152	869.288	68.6932	1.04535e-15
-1.177	+	-1.1595	0.00642963	1.10056	-0.0557781			+	+				-422.057	869.847	69.2525	7.90347e-16
0.356654	+	-1.32557				-0.0819085					+		-427.035	870.853	70.2587	4.77892e-16
0.357214	+	-1.0524	0.0109208	-1.93615	0.69241	-0.457248		+					-424.473	872.404	71.8096	2.20066e-16
2.33707		-0.888249		-3.19639	0.419465								-431.277	872.876	72.2809	1.73861e-16
1.06714	+	-0.163159	0.00672234	-1.82624		-0.113651	+						-425.872	872.952	72.3578	1.67306e-16
0.896091	+	-1.0544	-0.00631525	-1.80372	0.719973	-0.00930611		+			+		-422.511	873.056	72.4611	1.58887e-16
-0.0198156	+	-1.27887			0.207669	-0.0328586					+		-427.151	873.286	72.6909	1.41641e-16
2.29006	+	-1.16116		-2.03485		-0.205337							-429.825	874.255	73.6608	8.72083e-17
2.08727	+	-0.829917		-2.94215	0.587923					+			-427.752	874.488	73.8934	7.76335e-17
2.38165	+	-0.869525		-2.7298	0.338571								-430.183	874.971	74.3763	6.098e-17
0.601485	+	-1.0343	0.0108048	-2.02174	0.593072	-0.428007		+		+			-423.889	875.812	75.2175	4.0043e-17
1.12305	+	-1.03921	-0.00651485	-1.86126	0.622684	0.00753736		+		+	+		-421.617	875.945	75.3504	3.74692e-17
2.62159	+	-1.0148		-2.40141									-431.996	876.443	75.8482	2.92135e-17
-0.107812	+	-1.2774			0.259221	-0.0474361				+	+		-426.798	877.056	76.4609	2.15046e-17
0.750909	+	0.497876	-0.0127885			-0.529274	+	+			+		-424.679	877.392	76.7972	1.8176e-17
0.443531	+	0.620835	-0.0159718		0.268469	-0.47369	+	+			+		-424.283	878.925	78.3306	8.44356e-18
0.199421	+	-1.32962	0.00262434			-0.11062					+		-430.63	880.243	79.6488	4.36816e-18
1.01078	+	-1.19712	0.0168262	-1.87725		-0.25986							-432.034	880.851	80.256	3.22426e-18
2.95803		-0.881966	-0.00882513	-3.18465	0.42273								-434.589	881.629	81.0341	2.18511e-18
0.631142	+	0.683255	-0.0123114		0.0245561	-0.460037	+	+		+	+		-423.781	882.653	82.0579	1.30968e-18
-0.157063	+	-1.28266	0.00231841		0.206755	-0.0584391					+		-430.753	882.715	82.1201	1.26953e-18
1.18256	+	-1.23443	0.00661641	-1.37128		-0.279636		+					-430.896	883.001	82.406	1.10043e-18
1.10431	+	-1.25032	0.00361618	-1.15661		-0.202036		+			+		-428.721	883.174	82.5798	1.00884e-18
2.1875	+	-0.826683	-0.00180252	-2.95462	0.606949					+			-431.461	884.131	83.5361	6.2541e-19
2.59233	+	-0.863053	-0.00313948	-2.7569	0.354918								-433.864	884.51	83.9158	5.17285e-19
1.08738	+	0.484102	-0.0205685			-0.242462	+	+					-431.072	885.602	85.0073	2.99707e-19
2.31429	+	-1.01405	0.00434054	-2.38586									-435.663	885.931	85.3366	2.54207e-19
-0.193922	+	-1.28007	0.00165774		0.251512	-0.0641514				+	+		-430.396	886.525	85.9306	1.88889e-19
0.593457	+	0.67234	-0.0195404		0.279375	-0.331128	+	+					-430.569	886.871	86.2759	1.58939e-19
1.29088	+	1.27683	-0.0271299				+	+					-433.154	887.516	86.9214	1.151e-19
0.7976	+	0.825697	-0.0133039		-0.0714602	-0.360724	+	+		+			-428.663	887.687	87.0919	1.05692e-19
1.17466	+	-1.02853	0.0146541	-1.84925				+					-435.054	889.091	88.4961	5.23759e-20
1.2645	+	-0.901214	0.012291	-2.32413	0.282378			+		+			-431.853	889.439	88.8443	4.40069e-20
0.889584	+	-0.921138	0.0178845	-2.14741	0.237712			+					-434.896	891.002	90.4071	2.0144e-20
1.28432	+	1.2843	-0.0271513		0.00436475		+	+					-434.142	891.743	91.1482	1.39067e-20
1.60476	+	1.43564	-0.0199569		-0.445441		+	+		+			-432.929	893.892	93.2976	4.74783e-21
-0.196162	+	-1.32101	0.00971754			-0.159639		+			+		-435.65	894.759	94.1642	3.0783e-21
-0.456721	+	-1.27747	0.00790277		0.200463	-0.0993721		+			+		-435.819	897.372	96.7772	8.33516e-22
-0.306301	+	1.06783			0.307797	-0.559907	+			+			-437.343	898.144	97.5491	5.66608e-22
-0.432506	+	-1.27532	0.00685816		0.221902	-0.0983039		+		+	+		-435.435	901.229	100.634	1.21151e-22
-0.853756	+	-1.31497	0.0261094			-0.492812		+					-442.642	904.268	103.673	2.65097e-23
-1.1874	+	0.754415	0.017112		0.209868	-0.608554	+			+			-439.718	905.168	104.574	1.69004e-23
-1.1515	+	-1.28834	0.0283162		0.123883	-0.5403		+					-443.223	907.654	107.059	4.87753e-24
-1.19511	+	-1.2925	0.0310101		0.063211	-0.564848		+		+			-442.642	911.017	110.423	9.07501e-25
-0.393974	+	0.919227			0.508947	-0.494071	+						-448.417	915.818	115.224	8.22858e-26
-2.07871	+	0.383782	0.0281773		0.46089	-0.584821	+						-448.751	918.711	118.117	1.93692e-26
0.429575	+	0.594235				-0.331824	+						-451.166	919.114	118.519	1.58362e-26
-1.49734	+	0.0423904	0.0308058			-0.447788	+						-450.929	920.842	120.248	6.67339e-27
0.431466	+	1.99491			-0.334787		+			+			-449.972	921.152	120.558	5.71493e-27
3.18991		-0.857869		-3.62537		0.339535							-456.944	924.209	123.615	1.23948e-27
-1.95858	+	-1.30773	0.037596		0.460199	-0.822681				+			-451.668	924.544	123.949	1.04844e-27
0.11183	+	1.74624					+						-456.429	927.464	126.869	2.43528e-28
0.149598	+	-1.25347			0.775498	-0.772262				+			-454.335	927.653	127.058	2.21524e-28
-0.708168	+	-1.16113	0.0389992		-0.499049			+					-455.561	930.105	129.51	6.50204e-29
-1.66963	+	-1.32972	0.0451021			-0.658333							-457.953	930.511	129.917	5.3058e-29
0.487194	+	2.01079	-0.00116723		-0.324299		+			+			-453.53	930.518	129.923	5.28889e-29
0.0200742	+			2.26111	-3.57818	1.25985			+	+	+	1.5737	-450.172	930.705	130.11	4.81733e-29
4.36365		-0.845664	-0.0165042	-3.60974		0.344502							-459.293	931.038	130.443	4.07811e-29
-2.08756	+	-1.26926	0.0450643		0.31365	-0.779363							-457.306	931.394	130.799	3.41329e-29
0.110687	+	1.74728			0.00059387		+						-457.311	931.404	130.809	3.39537e-29
-0.648614	+	-1.16156	0.0372585		-0.477251			+		+			-454.977	933.413	132.819	1.24341e-29
-3.12571	+			5.04337	-1.66275	1.08642			+	+	+		-452.714	933.461	132.866	1.21407e-29
1.25877	+			1.33224	-3.21746				+	+		1.66673	-456.278	936.015	135.421	3.38514e-30
-0.467187	+	1.70384	0.00875244				+						-459.719	936.22	135.626	3.05522e-30
-2.57627	+	-0.888175	0.0617078					+					-460.803	938.389	137.794	1.03325e-30
1.02651	+		-0.0153275	1.95375	-3.48718	1.39592			+	+	+	1.62242	-452.89	938.493	137.898	9.80987e-31
1.62041	+	-1.25224				-0.592582							-463.499	939.45	138.855	6.07877e-31
-0.439318	+	1.61484	0.00973446		-0.048266		+						-460.508	939.999	139.404	4.61886e-31
1.51557	+			1.12359	-3.37943	0.0326735			+	+		1.78577	-457.154	940.041	139.447	4.52222e-31
1.1973	+	-1.1915			0.315459	-0.714365							-462.915	940.436	139.841	3.71285e-31
-2.28898	+		-0.014108	4.83974	-1.52441	1.20672			+	+	+		-455.545	941.449	140.855	2.2367e-31
-1.74377	+			4.24048	-1.37884				+	+			-460.508	942.224	141.63	1.51823e-31
-5.41227	+		0.0910564	4.62199	-4.22151			+	+	+		1.33522	-456.152	942.663	142.069	1.21904e-31
-2.01646	+			4.24662	-1.18148	-0.210261			+	+			-460.125	943.709	143.114	7.2273e-32
1.40538	+		-0.00327991	1.32	-3.13569				+	+		1.639	-459.742	945.217	144.622	3.39979e-32
-3.42501	+		0.0598935	3.77608	-4.39594	0.81339		+	+	+	+	1.60178	-454.039	945.574	144.979	2.84386e-32
-7.83154	+		0.0912226	7.00249	-2.76595			+	+	+			-459.087	946.207	145.612	2.07238e-32
-4.64197	+		0.0900168	4.03765	-4.65554	0.095102		+	+	+		1.66286	-456.878	946.467	145.873	1.81937e-32
-6.66312	+		0.0608115	6.60932	-2.46127	0.631782		+	+	+	+		-456.68	948.452	147.857	6.74616e-33
1.82678	+		-0.0042404	1.00891	-3.35047	0.0481539			+	+		1.8063	-460.557	949.147	148.553	4.76405e-33
-8.08054	+		0.0926304	7.0028	-2.6576	-0.13404		+	+	+			-459.662	949.684	149.09	3.64252e-33
-1.22061	+		-0.00872897	4.07908	-1.24268				+	+			-463.744	950.946	150.352	1.93786e-33
-1.86806	+		-0.00232548	4.20342	-1.15174	-0.203303			+	+			-463.561	952.856	152.261	7.45861e-34
1.9381	+			-6.53318	1.38684	1.10635			+		+	1.04245	-467.826	961.385	160.79	1.04867e-35
-0.249667	+			-4.23734	2.43812	1.01112			+		+		-469.321	962.101	161.506	7.33125e-36
4.85088	+			-8.18194	0.448523				+			1.79485	-474.059	967.101	166.507	6.01603e-37
3.49119	+		-0.0242347	-6.54308	1.19697	1.34544			+		+	1.17395	-469.612	967.257	166.662	5.56708e-37
0.9779	+			-4.27821	1.8026	1.24342				+	+		-471.982	967.423	166.828	5.12292e-37
1.89092	+			-5.15346	1.31434	1.29762				+	+	0.437124	-471.07	967.874	167.28	4.08779e-37
0.946626	+		-0.0227012	-3.97532	2.3845	1.22382			+		+		-471.299	968.331	167.737	3.25263e-37
-0.124694	+			-4.20521	2.42234	1.18686					+		-475.502	969.988	169.394	1.4206e-37
0.751468	+			-5.12322	1.95835	1.23326					+	0.458117	-474.592	970.394	169.799	1.15984e-37
3.80078	+			-7.20052	0.993287	-0.123837			+			1.33945	-474.633	970.475	169.88	1.11369e-37
1.03766	+			-4.23526	2.34067	-0.31314			+				-476.563	972.109	171.514	4.92052e-38
2.42824	+		-0.0278446	-4.19374	1.88219	1.46314				+	+		-473.249	972.231	171.637	4.6275e-38
3.74937	+		-0.0287313	-5.41327	1.20292	1.54583				+	+	0.610402	-472.222	972.477	171.882	4.09272e-38
1.37985	+	-1.09565			0.137093					+			-478.094	972.97	172.376	3.19813e-38
1.62039	+			-4.09456	1.88435				+				-478.646	974.075	173.48	1.84091e-38
5.50374	+		-0.0183708	-7.61041	0.594278				+			1.65646	-476.461	974.13	173.536	1.79077e-38
1.56294	+		-0.0278237	-4.12127	2.36193	1.43448					+		-476.764	974.736	174.141	1.32287e-38
2.96959	+		-0.0292024	-5.50334	1.65829	1.51681					+	0.691773	-475.672	974.803	174.209	1.27891e-38
0.00209627	+	-1.12551	0.0255432		-0.105443					+			-479.363	977.711	177.116	2.98932e-39
4.99926	+		-0.0172046	-7.21393	0.82524	-0.0546061			+			1.46444	-477.198	977.855	177.261	2.78058e-39
3.03673	+	-1.05985			-0.66761								-482.849	978.15	177.556	2.39918e-39
1.54488	+			-3.98537	1.9776					+			-480.888	978.559	177.964	1.95571e-39
1.53603	+		0.00946915	-6.29519	1.23117	1.05605		+	+		+	1.06028	-473.273	979.257	178.662	1.37957e-39
0.733823	+	-1.10844	0.0332891		-0.735021								-482.353	979.311	178.716	1.34301e-39
0.00991293	+		0.0535296	-6.41288	0.9291			+	+			1.2375	-476.807	979.347	178.752	1.31896e-39
2.77636	+		-0.0235452	-3.76594	1.92928				+				-480.391	979.766	179.171	1.06991e-39
1.85001	+		-0.0148581	-4.00788	2.30413	-0.268607			+				-479.339	979.888	179.293	1.00652e-39
1.17328	+			-3.592	2.18516					+		-0.216701	-480.463	979.909	179.314	9.95875e-40
-0.862794	+		0.0129876	-3.98371	2.29788	0.929402		+	+		+		-474.791	979.942	179.347	9.79493e-40
-2.64248	+		0.0595929	-3.54017	1.92235			+	+				-479.198	981.855	181.26	3.76347e-40
3.22152	+		-0.029532	-4.12306	2.2006					+			-481.517	982.018	181.423	3.47004e-40
-1.68131	+		0.0615583	-3.98554	1.64614			+		+			-479.815	983.088	182.493	2.03186e-40
1.61091	+			-4.00735	1.93989	0.0323176				+			-482.068	983.119	182.524	2.0007e-40
-0.137906	+		0.0537508	-6.29032	1.00128	-0.0172265		+	+			1.17774	-477.603	983.24	182.645	1.88298e-40
0.136306	+		0.0197367	-4.0563	1.60743	1.08507		+		+	+		-476.495	983.35	182.755	1.78268e-40
2.92881	+		-0.0293939	-3.82085	2.35868					+		-0.166126	-481.132	983.473	182.879	1.67587e-40
1.39196	+		0.0189138	-5.22172	0.961624	1.16225		+		+	+	0.58373	-475.488	983.688	183.094	1.50491e-40
1.13674	+			-3.55986	2.20568	-0.0044081				+		-0.232757	-481.249	983.707	183.113	1.49084e-40
-2.85492	+		0.0588235	-3.71398	2.18298	-0.185334		+	+				-479.286	984.305	183.71	1.10577e-40
-1.41022	+		0.0615516	-4.28468	1.5051			+		+		0.152468	-479.371	984.476	183.881	1.01506e-40
-0.763367	+		0.0151315	-3.99371	2.26418	1.06459		+			+		-480.122	985.978	185.383	4.78963e-41
0.483168	+		0.0132211	-5.18313	1.66221	1.14028		+			+	0.594733	-479.113	986.26	185.665	4.1607e-41
3.42788	+		-0.0305747	-4.17691	2.12444	0.0720209				+			-482.55	986.309	185.714	4.059e-41
3.96811	+		-0.0313453	-4.6478	1.85195	0.111316				+		0.242702	-481.718	986.895	186.3	3.02822e-41
-1.60165	+		0.0611383	-3.98968	1.60899	0.0310489		+		+			-480.958	987.649	187.054	2.07708e-41
-0.394201	+		0.0599875	-5.09743	0.992311	0.114321		+		+		0.558949	-479.965	987.964	187.37	1.77429e-41
-2.64653	+		0.0641561	-3.7848	2.04822			+					-484.617	988.218	187.623	1.56297e-41
-1.79902	+		0.0620622	-4.73768	1.68188			+				0.476289	-483.905	989.019	188.424	1.04708e-41
-2.76521	+		0.0641137	-3.78733	2.12984	-0.0523666		+					-485.721	992.652	192.057	1.70269e-42
-1.37888	+		0.0613337	-5.08467	1.47232	0.048291		+				0.650894	-484.658	992.775	192.18	1.60091e-42
2.54219	+	-0.684258											-491.38	993.082	192.487	1.37336e-42
1.12756	+			-3.46784	2.06464								-490.702	993.856	193.262	9.32331e-43
3.75506	+		-0.0374925	-3.72589	2.10643								-489.682	993.97	193.375	8.80826e-43
1.32175	+			-3.72866	1.95518							0.14239	-490.309	995.223	194.629	4.70644e-43
4.05847	+		-0.0376859	-4.11654	1.94325							0.212538	-489.269	995.32	194.725	4.4847e-43
0.929198	+			-3.43146	2.17895	-0.0723161							-491.722	998.048	197.454	1.14618e-43
0.832339	+	-0.692011	0.0241918										-492.907	998.265	197.67	1.0285e-43
0.402282	+			-2.8727	2.47758	-0.11914						-0.292182	-490.864	998.512	197.917	9.09298e-44
3.68198	+		-0.0371904	-3.7143	2.136	-0.0189215							-490.879	998.541	197.947	8.95913e-44
4.43697	+		-0.0384877	-4.42295	1.76103	0.0414992						0.365401	-489.983	998.949	198.354	7.30594e-44
-2.48829	+				1.95402	2.21877					+		-520.891	1058.56	257.969	8.28886e-57
-1.76572	+				1.52685	2.27222				+	+		-518.991	1059.19	258.596	6.05818e-57
0.174534	+		-0.0427077		1.87564	2.56723					+		-520.904	1060.79	260.196	2.72198e-57
0.576793	+		-0.043354		1.65925	2.5827				+	+		-518.983	1061.43	260.831	1.98202e-57
-5.84012	+		0.0710133		1.68969	1.47317		+			+		-520.206	1063.87	263.276	5.83669e-58
-5.16206	+		0.0773049		1.08036	1.49882		+		+	+		-518.019	1064.07	263.477	5.27954e-58
-8.18708	+		0.137113		1.46527			+					-526.149	1069.08	268.487	4.31207e-59
-7.65491	+		0.146275		0.855878			+		+			-524.5	1070.21	269.613	2.45478e-59
-2.65434	+		0.0819639	-1.24072		1.07106		+	+				-524.822	1073.1	272.508	5.77412e-60
-8.26455	+		0.137117		1.51669	-0.0331492		+					-527.103	1073.19	272.595	5.52787e-60
-2.79608	+		0.0856123	-1.24761		0.96711		+	+		+		-522.871	1073.78	273.181	4.12408e-60
-7.71866	+		0.146563		0.888832	-0.0269471		+		+			-525.42	1074.3	273.704	3.17462e-60
2.11828	+			-1.56658		1.77772			+		+		-526.891	1074.99	274.397	2.24538e-60
2.71792	+			-1.54171		1.00996			+				-529.276	1075.34	274.74	1.89093e-60
4.64837	+		-0.0501967	-1.11706		2.21078			+		+		-526.163	1075.78	275.19	1.51016e-60
-1.39608	+		0.087612	-2.61302		1.13614		+					-529.029	1077.04	276.446	8.05941e-61
-1.28692	+		0.087896	-2.73796		1.10023		+			+		-526.984	1077.43	276.833	6.64231e-61
4.85582	+		-0.0404078	-1.0377		1.07489			+				-529.694	1078.37	277.777	4.14345e-61
6.83111	+		-0.0524111	-3.00502		2.41417					+		-530.676	1080.34	279.741	1.55185e-61
3.83833	+			-3.11178		1.98525					+		-531.825	1080.43	279.837	1.47897e-61
4.37448	+			-2.81439		1.11799							-535.659	1083.77	283.174	2.78816e-62
7.7564	+		-0.0468456	-3.18597		1.15569							-534.595	1083.8	283.201	2.75113e-62
0.727877	+				1.76859	-0.324246							-537.754	1087.96	287.365	3.4308e-63
1.64145	+				1.21617								-539.083	1088.49	287.892	2.63552e-63
-0.37509	+				2.33818	-0.316315				+			-536.186	1089.15	288.56	1.88696e-63
0.198513	+				1.96863					+			-537.345	1089.3	288.702	1.75821e-63
0.313722	+		0.00562921		1.78021	-0.329185							-540.928	1096.46	295.866	4.88998e-65
1.46086	+		0.00253991		1.21762								-542.303	1097.06	296.463	3.62859e-65
-0.468391	+		0.00164614		2.32733	-0.317658				+			-539.367	1097.72	297.122	2.6095e-65
0.271817	+		-0.00132799		1.97864					+			-540.523	1097.83	297.234	2.46802e-65
-4.97016	+		0.115774			1.39789		+			+		-541.408	1104.02	303.43	1.11398e-66
-5.86076	+		0.137792			0.891492		+					-544.826	1106.43	305.84	3.33834e-67
4.9214	+		-0.0599956			3.13314					+		-547.16	1111.1	310.508	3.23505e-68
1.39976	+					2.669					+		-548.856	1112.32	311.723	1.76194e-68
-3.99401		-1.11567			3.52819	-2.52077							-558.049	1126.42	325.823	1.52814e-71
3.65276	+					0.713817							-558.633	1127.59	326.992	8.51747e-72
-7.26657		-1.1518	0.0448232		3.57002	-2.56803							-557.906	1128.26	327.668	6.0744e-72
4.20087	+		-0.00781242			0.711205							-561.668	1135.79	335.193	1.41135e-73
-8.36826	+		0.142391	2.44165				+	+				-596.629	1214.47	413.872	1.16021e-90
-1.95068	+			5.49199					+				-600.797	1216.2	415.604	4.88158e-91
-4.5391	+		0.0569138	4.14516					+				-600.722	1218.23	417.633	1.77004e-91
2.37875	+			4.96909									-640.846	1292.01	491.418	1.68172e-107
-12.426	+		0.23057	4.46299				+					-638.358	1293.5	492.905	7.99588e-108
0.513022	+		0.0263685	5.03049									-643.06	1298.57	497.977	6.33023e-109
-3.86505	+		0.151104					+					-669.308	1353.22	552.627	8.59547e-121
-6.95692			-0.342611	36.2449	20.6791							-23.442	-737.316	1487.08	686.49	7.35239e-150
-3.68827			-0.349065	33.563	19.0854	0.357755						-22.0971	-736.605	1487.82	687.221	5.10202e-150
54.2947			-0.540631	-9.51684	-6.20974	5.54335							-764.376	1541.2	740.608	1.3026e-161
-55.8802				61.9408	35.0362	-1.69197						-37.8771	-766.658	1545.77	745.172	1.32965e-162
-43.6942				50.5297	28.166							-32.3062	-769.554	1549.43	748.834	2.13055e-163
-51.3994		-1.47978	0.76424	-3.94795									-819.212	1648.75	848.15	5.78482e-185
26.8257				-15.5956	-11.5918	9.75466							-837.827	1685.97	885.38	4.76334e-193
83.9147			-1.13412	-2.67027		0.713874							-853.122	1716.56	915.97	1.08503e-199
88.5444			-1.22539	-1.63867	0.911615								-869.53	1749.38	948.785	8.12235e-207
96.237			-1.37398		2.3022	-1.09895							-894.748	1799.82	999.222	9.06761e-218
2.4513		-1.03383		-2.38269									-921.608	1851.43	1050.83	5.62436e-229
150.164	+		-2.088										-970.632	1951.58	1150.99	1.0033e-250
146.29		0.503539	-2.04634		0.982141								-980.573	1971.47	1170.87	4.83017e-255
107.796			-1.49931		0.459495								-1012.13	2032.47	1231.88	2.73535e-268
162.9		0.62638	-2.25874			0.653187							-1032.01	2074.33	1273.74	2.22406e-277
111.048			-1.53553			0.261781							-1044.03	2096.28	1295.68	3.82148e-282
78.2264		-0.400654	-1.07758										-1062.93	2134.06	1333.47	2.37974e-290
125.019			-1.73982	1.20153									-1113.67	2235.55	1434.96	2.18226868581036e-312
0.932328		-1.31148				-0.552993							-1115.9	2240.01	1439.42	2.34697679337961e-313
2.11927		-1.32711			-0.891818								-1160.17	2328.54	1527.95	0
118.954			-1.64169										-1179.03	2364.19	1563.59	0
6.27483				-8.92376		1.81567							-1210.47	2429.16	1628.57	0
1.56315				-7.26186	2.59268								-1248.22	2504.65	1704.05	0
0.352604		-0.974596											-1256.45	2519.02	1718.42	0
4.5565	+												-1328.38	2664.97	1864.38	0
-15.6452					11.3348	-6.27358							-1353.99	2716.2	1915.61	0
-2.10626					1.14028								-1424.85	2855.83	2055.23	0
-0.510898						0.602418							-1435.69	2877.5	2076.91	0
1.04648				-1.22338									-1456.34	2918.81	2118.22	0
-0.0194702													-1459.57	2923.19	2122.6	0
