# Supplementary material for: American Exceptionalism: Population Trends and Flight Initiation Distances in Birds from Three Continents
Source: PLoS One. 2014 Sep 16;9(9):e107883. doi: 10.1371/journal.pone.0107883 (PMC4166455; doi:10.1371/journal.pone.0107883)
Supplement: File S12 — OLS models. (XLSX) [file pone.0107883.s012.xlsx]

## Sheet: OLS_models
Electronic Supplementary Material S12: Candidates OLS models. The models describe the relationship between population trends of birds and continent (cont), farmland (farm), latitude (lat), flight initiation distance (FID), body mass (body), migration (migrat), and including continent by each factor and FID by body mass interactions. The models are ranked in terms of AICc . Values are coefficients…
Intercept	Cont	Farm	Lat	FID	Body	Migrat	Cont: Farm	Cont: Lat	Cont: FID	Cont: Body	Cont: Migrat	FID: Body	logLik	AICc	delta AICc	Akaike weight
-0.984952	+	-0.574293		2.26648	-1.95015				+	+		0.895103	-285.218	596.169	0	0.260836
-0.797528	+	-0.562291		2.10406	-2.12541	0.105246			+	+		1.01985	-284.719	597.471	1.30151	0.136066
-0.748775	+	-0.558883		2.09173	-1.95747	-0.287123			+	+	+	0.933152	-282.598	597.909	1.73949	0.109306
-0.907681	+	-0.57543	-0.0014202	2.2489	-1.92639				+	+		0.886819	-285.187	598.407	2.23726	0.0852222
-0.624438	+	-0.563221	-0.00280405	2.05156	-2.09768	0.116773			+	+		1.01715	-284.601	599.562	3.39287	0.0478206
-0.227887	+	-0.577476	-0.0136057	2.08363	-1.73282			+	+	+		0.824013	-283.738	600.187	4.01752	0.0349924
-0.751228	+	-0.55888	3.70001e-05	2.09257	-1.95769	-0.287357			+	+	+	0.933079	-282.598	600.288	4.1185	0.0332696
-1.02865	+	-0.919212		2.33067	-1.95008		+		+	+		0.88501	-285.059	600.477	4.30769	0.0302667
0.0851968	+	-0.56407	-0.015174	1.86648	-1.9221	0.132917		+	+	+		0.967874	-282.977	601.044	4.87459	0.0227963
-2.74953	+	-0.633567		3.7206	-0.799666				+	+			-289.049	601.557	5.38786	0.0176363
-0.839425	+	-0.981025		2.17248	-2.13514	0.110183	+		+	+		1.01466	-284.514	601.74	5.57047	0.0160974
-0.61956	+	-0.64825		0.161244	-0.63734				+			0.697781	-290.505	602.219	6.04976	0.0126671
-0.768165	+	-0.722407		2.12065	-1.96131	-0.281217	+		+	+	+	0.930717	-282.514	602.526	6.3566	0.0108655
-0.969498	+	-0.912939	-0.00106073	2.31578	-1.93268		+		+	+		0.879302	-285.041	602.795	6.62541	0.00949902
-2.50306	+	-0.623342		3.54874	-0.736255	-0.440258			+	+	+		-286.249	602.857	6.68772	0.00920761
0.600818	+	-0.63706	-0.0227885	0.27704	-0.571357			+	+			0.635738	-287.423	602.88	6.71074	0.00910226
-0.840314	+	-0.704807	-0.0226009	1.8749				+	+				-289.816	603.091	6.9219	0.00819022
-0.16353	+	-0.558937	-0.00961645	1.91713	-1.86495	-0.23124		+	+	+	+	0.924191	-281.581	603.093	6.92327	0.00818463
-2.18166	+	-0.718969		1.89127					+				-293.309	603.401	7.23132	0.00701628
-2.55042	+	-0.634818	-0.00302105	3.65457	-0.771757				+	+			-288.911	603.555	7.38591	0.00649437
-2.74478	+	-0.633871		3.71733	-0.798454	-0.00855073			+	+			-289.046	603.825	7.65535	0.00567582
-0.539013	+	-0.645262		0.187641	-0.545096	-0.393964			+		+	0.640592	-287.917	603.868	7.69889	0.00555362
-1.9627	+	-0.721433		1.86313		-0.480501			+		+		-290.24	603.939	7.77006	0.00535945
-0.68506	+	-0.972001	-0.00246373	2.12369	-2.11133	0.120073	+		+	+		1.01304	-284.425	603.94	7.77057	0.00535809
-0.430843	+	-0.652215	-0.0039092	0.188182	-0.604094				+			0.674651	-290.271	604	7.83091	0.00519884
-1.65414	+	-0.632532	-0.0166119	3.35645	-0.645906			+	+	+			-286.965	604.289	8.11966	0.00449992
-0.545656	+	-0.646433		0.0602127	-0.673878	0.0401209			+			0.738732	-290.434	604.326	8.15665	0.00441746
0.829004	+	-0.634073	-0.0242186	0.0719202	-0.641044	0.0880414		+	+			0.7165	-287.091	604.541	8.37168	0.00396716
-0.684277	+	-0.66019	-0.0237485	1.59556	0.120436			+	+				-289.452	604.637	8.46757	0.00378146
-0.269616	+	-0.839431	-0.0133683	2.13174	-1.73962		+	+	+	+		0.819964	-283.654	604.806	8.63674	0.00347475
-2.09074	+	-0.671802		1.60345	0.124416				+				-292.919	604.821	8.65139	0.00344938
-1.90057	+	-0.726511	-0.00474369	1.88839					+				-292.967	604.919	8.74921	0.00328474
-0.779475	+	-0.722821	0.000169749	2.12457	-1.9623	-0.282272	+		+	+	+	0.930372	-282.514	604.959	8.78979	0.00321875
-2.54572	+	-0.623189	0.000681641	3.56208	-0.741974	-0.444331			+	+	+		-286.243	605.198	9.02911	0.00285575
-1.85525	+	-0.668778		1.53712	0.140682	-0.490764			+		+		-289.745	605.223	9.05348	0.00282117
-0.838631	+	-0.70508	-0.022657	1.87509		0.00358236		+	+				-289.816	605.365	9.19546	0.00262783
-2.15946	+	-0.71576		1.88825		-0.0483759			+				-293.194	605.371	9.20182	0.0026195
-2.77562	+	-1.01096		3.77299	-0.813808		+		+	+			-288.797	605.628	9.45832	0.0023042
0.0381342	+	-0.906743	-0.0148845	1.92376	-1.93595	0.135142	+	+	+	+		0.966328	-282.871	605.673	9.50337	0.00225287
-2.54883	+	-0.634685	-0.00308278	3.65493	-0.771818	0.00445225			+	+			-288.91	605.854	9.68424	0.00205808
-0.286493	+	-0.650252	-0.00462977	0.0433637	-0.652135	0.0594808			+			0.731099	-290.121	605.976	9.8067	0.00193584
-0.435398	+	-0.645466	-0.00162557	0.166099	-0.543439	-0.383209			+		+	0.644371	-287.887	606.133	9.96319	0.00179014
-1.96429	+	-0.72139	2.83279e-05	1.86313		-0.480685			+		+		-290.24	606.214	10.0448	0.00171856
-1.77468	+	-0.676039	-0.00520265	1.57568	0.135057				+				-292.509	606.226	10.057	0.00170811
-0.63233	+	-0.6449		0.174319	-0.631162		+		+			0.691779	-290.397	606.527	10.358	0.00146943
-1.64032	+	-0.631713	-0.0170633	3.35755	-0.645802	0.0286646		+	+	+			-286.926	606.564	10.3948	0.00144268
0.578705	+	-0.63069	-0.018845	0.121497	-0.570234	-0.268864		+	+		+	0.666282	-285.813	606.716	10.5467	0.00133715
-0.67155	+	-0.660181	-0.0240527	1.58819	0.124003	0.0172564		+	+				-289.438	606.91	10.7403	0.00121379
-2.07953	+	-0.672194		1.61824	0.117049	-0.0361887			+				-292.855	606.919	10.7498	0.001208
2.04246	+	-0.63902	-0.0236564	-1.11193	-0.574006			+				0.681345	-291.742	606.943	10.774	0.00119347
-1.01764	+	-0.706574	-0.0167483	1.85711		-0.372743		+	+		+		-288.32	606.999	10.8299	0.00116063
-1.91044	+	-0.723822	-0.00433857	1.88671		-0.0308189			+				-292.923	607.055	10.8855	0.00112876
-2.51116	+	-0.712625		3.56247	-0.740094	-0.436812	+		+	+	+		-286.142	607.376	11.2065	0.000961397
0.902826	+	-0.631588	-0.0254415		0.240724			+					-294.226	607.435	11.2658	0.000933321
0.605929	+	-0.565782	-0.0228321	0.272853	-0.570352		+	+	+			0.635319	-287.376	607.464	11.2947	0.000919929
-1.79333	+	-0.669	-0.00105008	1.52834	0.144366	-0.484185			+		+		-289.732	607.498	11.3283	0.000904583
-2.18455	+	-0.787265		1.89488			+		+				-293.154	607.517	11.3472	0.00089611
-0.839956	+	-0.699967	-0.0226035	1.87465			+	+	+				-289.769	607.571	11.4013	0.000872182
0.859598	+	-0.639807		-1.33193	-0.635603							0.750846	-295.438	607.659	11.4894	0.000834581
-2.60667	+	-0.994488	-0.00254511	3.71493	-0.789639		+		+	+			-288.7	607.76	11.5909	0.000793287
-1.83284	+	-0.622278	-0.0107041	3.33875	-0.6463	-0.376434		+	+	+	+		-285.178	607.854	11.6847	0.000756949
-0.183978	+	-0.698762	-0.00956426	1.94338	-1.86824	-0.226554	+	+	+	+	+	0.921788	-281.528	607.939	11.77	0.000725347
-2.774	+	-1.00913		3.7717	-0.813356	-0.00267539	+		+	+			-288.797	607.953	11.7836	0.000720415
-0.380854	+	-0.650321			0.238749	-0.516634					+		-294.504	607.992	11.8228	0.000706443
0.855721	+	-0.645342		-1.20271	-0.535738	-0.408994					+	0.677425	-292.395	608.248	12.0788	0.000621582
-1.94826	+	-0.475742		1.84961		-0.489356	+		+		+		-290.134	608.302	12.1329	0.000604966
-0.597242	+			1.90094	-2.1565				+	+		1.07205	-292.428	608.314	12.1444	0.000601509
-0.523438	+	-0.387741		0.172211	-0.544588	-0.403274	+		+		+	0.640613	-287.805	608.322	12.1522	0.000599161
-0.834987	+	-0.65526	-0.0180706	1.52847	0.141683	-0.374468		+	+		+		-287.823	608.357	12.1878	0.000588597
-0.45214	+	-0.631885	-0.003669	0.196371	-0.601156		+		+			0.671185	-290.193	608.419	12.2501	0.00057055
0.596925	+	-0.731437	-0.0231448	0.55269				+					-294.728	608.439	12.2694	0.000565079
-1.78242	+	-0.676032	-0.0050017	1.58264	0.131711	-0.0144217			+				-292.499	608.457	12.2878	0.000559894
2.27033	+	-0.635378	-0.0252042	-1.31544	-0.647111	0.0955487		+				0.766394	-291.367	608.467	12.2973	0.000557227
-0.556229	+	-0.662764		0.0697659	-0.669138	0.0422902	+		+			0.734479	-290.318	608.669	12.5	0.000503543
1.14243	+	-0.649661	-0.00597715	-1.28009	-0.597256							0.723585	-294.876	608.735	12.5654	0.000487341
-1.69031	+	-0.905143	-0.0163492	3.40006	-0.658552		+	+	+	+			-286.849	608.788	12.619	0.000474448
-0.560602	+	-0.648963			0.225098								-298.202	608.856	12.6869	0.000458603
-2.09438	+	-0.753139		1.60836	0.124151		+		+				-292.765	608.988	12.8183	0.000429447
-0.363129	+			1.69886	-2.37968	0.137404			+	+		1.23008	-291.631	608.996	12.8267	0.000427649
-0.683541	+	-0.662227	-0.0237539	1.59406	0.121135		+	+	+				-289.4	609.159	12.9896	0.000394199
-1.92048	+	-0.77012	-0.0044392	1.8909			+		+				-292.858	609.175	13.0058	0.000391015
0.830353	+	-0.598676	-0.0242426	0.0707042	-0.639419	0.0879394	+	+	+			0.715536	-287.045	609.181	13.0113	0.000389946
0.755953	+	-0.667966	-0.0247309	0.216009	0.168844			+					-294.037	609.282	13.1125	0.000370698
-0.306261	+			1.68148	-2.20774	-0.27382			+	+	+	1.14228	-289.569	609.498	13.3285	0.000332751
-0.167114	+	-0.659403	-0.00699797		0.23477								-297.447	609.5	13.3309	0.00033235
0.59603	+	-0.640799	-0.0275177		0.489572			+		+			-293.049	609.557	13.3874	0.000323097
-2.16265	+	-0.758399		1.89068		-0.0453444	+		+				-293.053	609.565	13.3954	0.000321813
-0.529308	+	-0.747415		0.521542		-0.499413					+		-295.3	609.583	13.4135	0.000318908
0.914708	+	-0.633396	-0.0258863		0.24274	0.0272847		+					-294.193	609.594	13.4247	0.000317129
-1.84081	+	-0.430528		1.52268	0.141261	-0.499385	+		+		+		-289.634	609.628	13.4586	0.000311793
-2.56339	+	-0.714672	0.00083125	3.57908	-0.747164	-0.441692	+		+	+	+		-286.134	609.766	13.5965	0.000291017
0.908621	+	-0.637985		-1.40135	-0.660462	0.0292105						0.779324	-295.401	609.787	13.6172	0.000288025
-0.838357	+	-0.702101	-0.0226604	1.87494		0.0036968	+	+	+				-289.768	609.895	13.726	0.000272769
1.75232	+	-0.64186	-0.0253425	-1.05736	-0.340427			+		+		0.645111	-290.969	609.972	13.8029	0.000262487
-0.451794	+	-0.674884		0.143142	0.190858	-0.512431					+		-294.42	610.05	13.8804	0.000252508
-2.60425	+	-0.999357	-0.00265607	3.71635	-0.789965	0.00818037	+		+	+			-288.697	610.106	13.937	0.000245467
-0.26291	+	-0.653682	-0.00218056		0.241238	-0.50247					+		-294.451	610.11	13.9409	0.000244991
1.02767	+	-0.646037	-0.00270984	-1.23771	-0.535685	-0.390628					+	0.685917	-292.312	610.357	14.1878	0.000216536
-0.682787	+	-0.740313		0.480997									-298.978	610.408	14.2386	0.000211107
1.99916	+	-0.631839	-0.0195922	-1.25431	-0.575948	-0.276388		+			+	0.716137	-290.038	610.435	14.2659	0.000208245
-0.308347	+	-0.654783	-0.00438917	0.0517397	-0.649372	0.0602525	+		+			0.727978	-290.04	610.439	14.2698	0.000207833
-1.79547	+	-0.731444	-0.0049022	1.58079	0.134199		+		+				-292.405	610.544	14.3742	0.000197269
-0.555996	+		-0.000750632	1.89126	-2.14415				+	+		1.06785	-292.419	610.572	14.4029	0.000194459
-1.9548	+	-0.475711	0.000116054	1.84965		-0.490108	+		+		+		-290.134	610.628	14.4587	0.000189107
0.687736	+	-0.634678	-0.0193272		0.247257	-0.392345		+			+		-292.448	610.63	14.4605	0.000188938
-0.425002	+	-0.386176	-0.00154209	0.151669	-0.543066	-0.393129	+		+		+	0.644225	-287.777	610.645	14.4758	0.000187498
1.28355	+	-0.647144	-0.00677806	-1.4193	-0.644461	0.0615067						0.779898	-294.722	610.653	14.484	0.000186723
0.597236	+	-0.731484	-0.0231543	0.552699		0.000609398		+					-294.728	610.664	14.4945	0.000185748
0.617853	+	-0.638533		-1.34162	-0.489352					+		0.750924	-294.782	610.772	14.6027	0.00017597
-0.730254	+	-0.656637			0.442818	-0.521618				+	+		-293.682	610.823	14.654	0.000171513
-0.540265	+	-0.646362			0.222945	-0.0423627							-298.118	610.841	14.6712	0.000170039
-0.618474	+	-0.669568		0.119119	0.18537								-298.143	610.892	14.7224	0.000165742
-1.67801	+	-0.923093	-0.0168143	3.40424	-0.659314	0.0306904	+	+	+	+			-286.805	611.106	14.937	0.000148881
-0.206909	+		-0.00252031	1.65107	-2.35513	0.147812			+	+		1.22797	-291.543	611.12	14.9504	0.000147887
-2.08334	+	-0.733987		1.62088	0.117406	-0.0329973	+		+				-292.712	611.158	14.9882	0.000145117
-0.317203	+	-0.753501	-0.00655155	0.498354									-298.32	611.245	15.076	0.000138882
-1.9288	+	-0.752894	-0.00406105	1.88853		-0.0293543	+		+				-292.818	611.37	15.2002	0.000130526
2.05501	+	-0.267353	-0.0238309	-1.11744	-0.578517		+	+				0.68447	-291.67	611.374	15.2043	0.000130254
0.591818	+	-0.39022	-0.0188395	0.108271	-0.569206	-0.277674	+	+	+		+	0.665764	-285.733	611.398	15.2284	0.000128694
0.452289	+	-0.677006	-0.0268093	0.213017	0.417793			+		+			-292.864	611.462	15.2923	0.000124646
-0.671251	+	-0.671218	-0.0240585	1.58701	0.124774	0.0175423	+	+	+				-289.386	611.483	15.3136	0.000123329
-0.922251	+	-0.655513			0.435143					+			-297.356	611.495	15.3252	0.000122614
0.769894	+	-0.66796	-0.0250794	0.208186	0.17291	0.0198009		+					-294.019	611.497	15.3278	0.000122455
-0.224763	+	-0.679832	-0.00699348	0.118141	0.195362								-297.389	611.56	15.3909	0.000118655
-1.00483	+	-0.480094	-0.0167395	1.84466		-0.380963	+	+	+		+		-288.243	611.576	15.4071	0.000117697
0.623189	+	-0.643388		-1.21773	-0.391	-0.412919				+	+	0.677806	-291.772	611.577	15.408	0.000117643
2.00968	+	-0.636246	-0.0266862	-1.2766	-0.435579	0.0905176		+		+		0.737879	-290.637	611.634	15.4649	0.000114345
-0.17052	+	-0.658532	-0.00684748		0.234027	-0.0105316							-297.443	611.668	15.4983	0.00011245
0.909512	+	-0.31646	-0.0255904		0.239372		+	+					-294.166	611.79	15.6202	0.000105799
0.606803	+	-0.642131	-0.0278552		0.48994	0.021319		+		+			-293.029	611.791	15.6213	0.000105743
-0.504564	+	-0.748156	-0.000441594	0.521547		-0.49653					+		-295.297	611.804	15.6343	0.000105057
-0.31496	+		0.000131064	1.68446	-2.2085	-0.274646			+	+	+	1.14201	-289.569	611.85	15.6804	0.000102661
-1.78406	+	-0.429702	-0.00096166	1.51462	0.144622	-0.493397	+		+		+		-289.624	611.959	15.7897	9.72026e-05
0.858298	+	-0.329671		-1.33322	-0.636525		+					0.750824	-295.378	611.965	15.7955	9.69229e-05
0.859366	+	-0.649934	-0.00580072	-1.26952	-0.434675					+		0.714184	-294.255	611.969	15.7998	9.67144e-05
-0.377072	+	-0.0790966			0.23654	-0.536702	+				+		-294.322	612.103	15.9334	9.04656e-05
-0.661341	+	-0.736351		0.485923		-0.0679614							-298.761	612.128	15.9583	8.93449e-05
0.396189	+	-0.73271	-0.0170253	0.548362		-0.389373		+			+		-293.205	612.143	15.9733	8.86787e-05
-0.530943	+	-0.667062	-0.00709243		0.449304					+			-296.58	612.144	15.9741	8.86398e-05
-0.344838	+	-0.675617	-0.00186317	0.130673	0.197156	-0.500695					+		-294.382	612.223	16.0532	8.52051e-05
0.856242	+	-0.0770261		-1.20074	-0.535313	-0.429256	+				+	0.675775	-292.226	612.486	16.3167	7.4687e-05
-1.84022	+	-0.686331	-0.0106788	3.3491	-0.649266	-0.374112	+	+	+	+	+		-285.101	612.594	16.4249	7.07541e-05
0.165015	+		-0.0134804	1.70952	-1.94888			+	+	+		1.00769	-291.121	612.601	16.4314	7.0524e-05
0.575028	+	-0.66257	-0.018793	0.167922	0.190812	-0.390897		+			+		-292.334	612.702	16.5324	6.70499e-05
0.605171	+	-0.390019	-0.0233195	0.550109			+	+					-294.666	612.791	16.622	6.4112e-05
0.538373	+		-0.0154103	1.45346	-2.1752	0.163261		+	+	+		1.17915	-290.05	612.811	16.6416	6.34893e-05
-1.80194	+	-0.724716	-0.00472509	1.58669	0.13119	-0.0129429	+		+				-292.397	612.828	16.6591	6.29348e-05
-0.606768	+	-0.670721		0.143027	0.174927	-0.0485771							-298.034	612.851	16.6814	6.22371e-05
-0.801969	+	-0.68137		0.142833	0.395573	-0.517431				+	+		-293.599	612.931	16.7613	5.97992e-05
0.691986	+	-0.635608		-1.42917	-0.527646	0.0322597				+		0.787575	-294.738	612.935	16.7657	5.96686e-05
-0.604168	+	-0.660517	-0.00238856		0.44736	-0.506142				+	+		-293.618	612.969	16.7996	5.86663e-05
2.27706	+	-0.305396	-0.0253286	-1.31639	-0.649804	0.0936865	+	+				0.767594	-291.31	612.979	16.8093	5.83828e-05
-0.821814	+	-0.434913	-0.0180672	1.51507	0.142238	-0.382464	+	+	+		+		-287.741	612.98	16.8106	5.8343e-05
-0.560984	+	-0.405807			0.223363		+						-298.13	613.042	16.8728	5.65578e-05
1.14343	+	-0.313212	-0.0059962	-1.28266	-0.599607		+					0.724723	-294.813	613.086	16.9161	5.53445e-05
0.401039	+	-0.642642	-0.0214182		0.483147	-0.384554		+		+	+		-291.368	613.096	16.9268	5.5051e-05
-0.335834	+	-0.749964	-0.00598513	0.499834		-0.0411197							-298.245	613.273	17.1033	5.04015e-05
1.19901	+	-0.660288	-0.0234139					+					-298.319	613.421	17.2517	4.67966e-05
-0.90518	+	-0.653006			0.435803	-0.0463705				+			-297.254	613.492	17.3226	4.51664e-05
-0.980483	+	-0.676148		0.118529	0.395988					+			-297.297	613.578	17.4083	4.3271e-05
-0.172545	+	-0.677324											-301.681	613.683	17.5132	4.1061e-05
-0.524079	+	-0.147217		0.516649		-0.520631	+				+		-295.112	613.683	17.5139	4.10468e-05
0.763753	+	-0.350182	-0.0248886	0.214123	0.168286		+	+					-293.98	613.694	17.5246	4.08266e-05
-0.234038	+	-0.679877	-0.00675838	0.126261	0.191493	-0.0164317							-297.377	613.738	17.5684	3.99424e-05
0.788603	+	-0.644343	-0.00269491	-1.24899	-0.387978	-0.394921				+	+	0.684624	-291.69	613.739	17.5692	3.99262e-05
0.462973	+	-0.676921	-0.0270452	0.207469	0.419899	0.0137333		+		+			-292.856	613.745	17.5758	3.97958e-05
-0.169993	+	-0.382899	-0.00696677		0.233155		+						-297.384	613.752	17.5823	3.96657e-05
1.74744	+	-0.63285	-0.0211151	-1.2141	-0.370423	-0.275597		+		+	+	0.687659	-289.335	613.761	17.5916	3.94817e-05
0.0279233	+	-0.678544				-0.509548					+		-298.521	613.824	17.6548	3.82549e-05
1.03282	+	-0.645792	-0.00654957	-1.42823	-0.50111	0.0619133				+		0.779783	-294.103	613.94	17.7707	3.6101e-05
0.920374	+	-0.331156	-0.026		0.24129	0.0255125	+	+					-294.137	614.007	17.8371	3.49205e-05
0.602826	+	-0.373649	-0.0276363		0.487511		+	+		+			-292.996	614.026	17.8571	3.45745e-05
0.904697	+	-0.341782		-1.39891	-0.659869	0.027758	+					0.777687	-295.345	614.149	17.9793	3.2525e-05
-0.446597	+	-0.101893		0.139965	0.189805	-0.532638	+				+		-294.242	614.218	18.0482	3.14226e-05
-0.58937	+	-0.687844	-0.00709617	0.119343	0.409887					+			-296.52	614.248	18.0788	3.09455e-05
-0.259157	+	-0.0804502	-0.00218059		0.239047	-0.522609	+				+		-294.268	614.27	18.1008	3.06072e-05
-0.537041	+	-0.665906	-0.00688172		0.449096	-0.0150159				+			-296.57	614.349	18.1792	2.94313e-05
1.76723	+	-0.312017	-0.0254874	-1.06423	-0.345702		+	+		+		0.647857	-290.909	614.53	18.361	2.6873e-05
-0.681905	+	-0.458157		0.476487			+						-298.905	614.592	18.4224	2.60612e-05
1.02917	+	-0.0754464	-0.0027244	-1.23596	-0.535366	-0.410857	+				+	0.684387	-292.142	614.644	18.4749	2.53858e-05
0.276356	+		-0.00958534	1.50805	-2.115	-0.218185		+	+	+	+	1.13295	-288.624	614.745	18.5756	2.41392e-05
1.99818	+	-0.0889405	-0.0195512	-1.2531	-0.57683	-0.295824	+	+			+	0.715594	-289.884	614.858	18.6889	2.28099e-05
0.151783	+	-0.686543	-0.00553351										-301.222	614.896	18.7268	2.23814e-05
0.688594	+	-0.0877046	-0.0192821		0.245279	-0.411857	+	+			+		-292.286	614.931	18.7614	2.19981e-05
-0.722962	+	-0.129669			0.43856	-0.540075	+			+	+		-293.513	615.06	18.8902	2.06257e-05
0.604544	+	-0.389316	-0.0233002	0.550089		-0.00125067	+	+					-294.666	615.066	18.8967	2.05594e-05
-0.540556	+	-0.378676			0.221143	-0.0431644	+						-298.042	615.068	18.8984	2.05416e-05
1.28028	+	-0.337191	-0.00677093	-1.41772	-0.645155	0.0598325	+					0.779253	-294.669	615.071	18.9014	2.05107e-05
-0.617245	+	-0.422587		0.11555	0.184871		+						-298.074	615.132	18.9626	1.98924e-05
-0.685184	+	-0.682403	-0.0020832	0.129254	0.404025	-0.504331				+	+		-293.55	615.134	18.9647	1.9872e-05
0.618693	+	-0.365157		-1.34377	-0.49026		+			+		0.750523	-294.717	615.168	18.9985	1.95391e-05
0.289209	+	-0.670624	-0.0208865	0.166826	0.426953	-0.38311		+		+	+		-291.255	615.222	19.053	1.90132e-05
-0.318344	+	-0.438448	-0.00653664	0.494498			+						-298.252	615.487	19.3175	1.66579e-05
-0.149357	+	-0.673319				-0.0590841							-301.521	615.494	19.3246	1.65991e-05
-0.974127	+	-0.677932		0.145203	0.387929	-0.0528638				+			-297.168	615.544	19.3746	1.61889e-05
1.1982	+	-0.660174	-0.02339			-0.00152521		+					-298.319	615.622	19.4525	1.5571e-05
-0.922066	+	-0.460561			0.433467		+			+			-297.278	615.765	19.5954	1.44971e-05
-0.226306	+	-0.399708	-0.00696778	0.115774	0.19459		+						-297.328	615.864	19.6951	1.37924e-05
0.630334	+	-0.108843		-1.2193	-0.39308	-0.431868	+			+	+	0.676865	-291.611	615.935	19.7652	1.33172e-05
-0.498092	+	-0.147376	-0.000464022	0.516665		-0.517623	+				+		-295.11	615.953	19.7838	1.31939e-05
-0.173798	+	-0.376028	-0.00679941		0.232313	-0.0118076	+						-297.378	615.965	19.7952	1.31191e-05
0.776315	+	-0.359444	-0.0252017	0.206952	0.172023	0.0180393	+	+					-293.966	615.966	19.7963	1.31119e-05
0.46125	+	-0.406463	-0.0269395	0.209917	0.416754		+	+		+			-292.818	615.995	19.8259	1.29187e-05
0.0523657	+	-0.679275	-0.000436135			-0.5067					+		-298.519	616.021	19.8516	1.2754e-05
2.01847	+	-0.34325	-0.0267928	-1.27901	-0.438429	0.0889537	+	+		+		0.738625	-290.589	616.269	20.0998	1.12653e-05
0.612609	+	-0.384841	-0.0279463		0.48793	0.0198601	+	+		+			-292.979	616.317	20.1477	1.0999e-05
-0.660777	+	-0.416925		0.481595		-0.0689554	+						-298.682	616.347	20.178	1.08336e-05
-2.70573	+			3.63264	-0.775926				+	+			-297.598	616.404	20.2348	1.053e-05
0.861502	+	-0.352527	-0.00578373	-1.27308	-0.437706		+			+		0.715073	-294.196	616.425	20.2558	1.04204e-05
0.39886	+	-0.159714	-0.0169973	0.54439		-0.4098	+	+			+		-293.036	616.432	20.2628	1.03839e-05
-0.339082	+	-0.101025	-0.00187368	0.127492	0.196124	-0.52089	+				+		-294.203	616.44	20.2704	1.03444e-05
-0.603204	+	-0.68807	-0.00679891	0.13001	0.406072	-0.0212071				+			-296.5	616.459	20.2894	1.02467e-05
-0.534121	+	-0.43845	-0.00703091		0.447216		+			+			-296.518	616.496	20.3261	1.00601e-05
0.136561	+	-0.683244	-0.00503069			-0.0363092							-301.166	616.936	20.7671	8.06949e-06
0.98835	+	-0.661982	-0.0171373			-0.399245		+			+		-296.796	617.05	20.8807	7.62402e-06
0.577291	+	-0.11444	-0.0187564	0.165587	0.189749	-0.410452	+	+			+		-292.175	617.062	20.8925	7.57924e-06
-0.605882	+	-0.395143		0.140183	0.174127	-0.0493532	+						-297.962	617.133	20.9634	7.31504e-06
-0.792332	+	-0.152284		0.1382	0.392836	-0.536069	+			+	+		-293.435	617.229	21.06	6.97025e-06
-0.597672	+	-0.131584	-0.00237296		0.443056	-0.524768	+			+	+		-293.449	617.258	21.0886	6.87127e-06
0.690467	+	-0.376783		-1.42877	-0.527099	0.0314522	+			+		0.785988	-294.676	617.386	21.2164	6.44596e-06
-2.44654	+			3.45289	-0.709453	-0.464319			+	+	+		-294.751	617.536	21.3664	5.98028e-06
0.404648	+	-0.14691	-0.0213567		0.479024	-0.402312	+	+		+	+		-291.225	617.54	21.3706	5.96772e-06
-0.337574	+	-0.414785	-0.0059568	0.496048		-0.0424976	+						-298.172	617.552	21.3828	5.93127e-06
1.20536	+	-0.261291	-0.0236168				+	+					-298.203	617.616	21.4462	5.74632e-06
-0.177114	+	-0.347598					+						-301.549	617.703	21.5332	5.50175e-06
0.0279233	+	-0.0198829				-0.532753	+				+		-298.262	617.732	21.5628	5.4208e-06
-0.904884	+	-0.432005			0.433907	-0.0466079	+			+			-297.175	617.81	21.6402	5.21514e-06
-0.977907	+	-0.477142		0.113667	0.395891		+			+			-297.224	617.906	21.7369	4.96878e-06
-0.236296	+	-0.390696	-0.00671715	0.124594	0.19039	-0.0176875	+						-297.314	618.087	21.9177	4.53931e-06
0.795983	+	-0.107724	-0.00269755	-1.25055	-0.390186	-0.413914	+			+	+	0.683746	-291.529	618.148	21.9789	4.40263e-06
1.75179	+	-0.129222	-0.0210592	-1.21552	-0.373501	-0.293697	+	+		+	+	0.687317	-289.198	618.326	22.1567	4.02813e-06
0.47071	+	-0.412624	-0.0271485	0.204893	0.418707	0.0123257	+	+		+			-292.811	618.334	22.1648	4.01184e-06
1.0306	+	-0.37337	-0.00651244	-1.4282	-0.502174	0.0606939	+			+		0.779045	-294.05	618.46	22.2903	3.76789e-06
-2.53201	+		-0.00263476	3.57491	-0.751545				+	+			-297.501	618.461	22.292	3.76468e-06
-0.222049	+			-0.585935	-0.527815				+			0.798845	-299.787	618.557	22.3879	3.5883e-06
-2.70658	+			3.63323	-0.776144	0.00152125			+	+			-297.598	618.654	22.4844	3.41933e-06
-0.590509	+	-0.455328	-0.00704105	0.115918	0.408916		+			+			-296.462	618.657	22.4875	3.41411e-06
-0.540451	+	-0.429413	-0.00681008		0.446934	-0.0158825	+			+			-296.507	618.748	22.5784	3.2623e-06
1.14364	+		-0.0249958	-0.483406	-0.471437			+	+			0.744324	-296.615	618.963	22.794	2.92897e-06
0.144058	+	-0.327547	-0.00548658				+						-301.099	618.98	22.8109	2.90433e-06
-1.57022	+		-0.0172216	3.25528	-0.616563			+	+	+			-295.657	619.348	23.1789	2.4162e-06
0.856777		-0.471395	0.007006	-1.64367	-0.572104							0.755085	-302.388	619.381	23.2112	2.37753e-06
1.25815		-0.441766		-1.64433	-0.499744							0.714163	-303.497	619.446	23.277	2.30053e-06
-0.675655	+	-0.151761	-0.00208183	0.124735	0.401235	-0.52303	+			+	+		-293.386	619.485	23.3155	2.25673e-06
-0.154036	+	-0.310711				-0.0599652	+						-301.385	619.552	23.3823	2.18259e-06
0.295291	+	-0.173187	-0.0208365	0.163148	0.42406	-0.400938	+	+		+	+		-291.117	619.731	23.5616	1.99541e-06
-2.5063	+		0.000954517	3.4716	-0.717471	-0.470014			+	+	+		-294.741	619.842	23.6728	1.88751e-06
1.20349	+	-0.259278	-0.0235612			-0.00360283	+	+					-298.203	619.864	23.6948	1.86681e-06
-0.971717	+	-0.448624		0.140855	0.387403	-0.0530205	+			+			-297.094	619.922	23.7524	1.81383e-06
0.0528313	+	-0.0200309	-0.000444443			-0.529872	+				+		-298.26	619.978	23.8083	1.76388e-06
-0.257219		-0.509594			0.192581								-306.038	620.289	24.1196	1.50961e-06
-0.079568	+			-0.623085	-0.455257	-0.411496			+		+	0.765256	-297.297	620.328	24.1584	1.4806e-06
1.42932		-0.446113		-1.90463	-0.60801	0.117597						0.830703	-302.925	620.455	24.2853	1.38957e-06
-0.676682		-0.528258	0.0065338		0.192008								-305.069	620.458	24.289	1.387e-06
1.39986	+		-0.0266078	-0.712271	-0.551099	0.0999712		+	+			0.83545	-296.225	620.483	24.3138	1.3699e-06
-0.121531	+			-0.722563	-0.578696	0.0554051			+			0.855005	-299.663	620.535	24.3653	1.33509e-06
-0.079792	+		-0.00290933	-0.569289	-0.502574				+			0.782091	-299.669	620.547	24.3771	1.32721e-06
-2.52721	+		-0.00282126	3.57602	-0.751742	0.013433			+	+			-297.494	620.721	24.5512	1.21657e-06
-0.604718	+	-0.444438	-0.0067361	0.127103	0.404829	-0.0220028	+			+			-296.441	620.915	24.7455	1.10393e-06
0.1283	+	-0.306266	-0.00496973			-0.0376665	+						-301.038	621.059	24.8899	1.02705e-06
1.02069		-0.469951	0.00601959	-1.80708	-0.629848	0.073786						0.822446	-302.182	621.147	24.9773	9.83117e-07
0.986551	+	-0.0255784	-0.0171052			-0.421873	+	+			+		-296.558	621.15	24.9807	9.81491e-07
-1.55233	+		-0.0178093	3.25688	-0.616477	0.0373905		+	+	+			-295.597	621.554	25.3848	8.01904e-07
-0.347119	+		-0.0262211	1.03742	0.347844			+	+				-299.152	621.763	25.5933	7.22516e-07
-0.152205		-0.472692		-0.259305	0.280236								-305.756	621.833	25.6634	6.97623e-07
-1.8986	+			1.04265	0.353464				+				-302.668	622.119	25.9494	6.04677e-07
-0.574303		-0.50018	0.00613292	-0.189252	0.256017								-304.921	622.293	26.1237	5.54205e-07
-0.275511		-0.513177			0.194446	0.0295231							-305.999	622.319	26.1495	5.47122e-07
0.0919026	+		-0.00377632	-0.740077	-0.560503	0.07127			+			0.84934	-299.474	622.407	26.2372	5.23645e-07
2.65729	+		-0.0258714	-1.94366	-0.489056			+				0.805157	-300.634	622.476	26.3065	5.05816e-07
-0.680651		-0.526911	0.00675234		0.190963	-0.0162388							-305.058	622.567	26.398	4.83175e-07
-1.76106	+		-0.0109492	3.23826	-0.617485	-0.398991		+	+	+	+		-293.741	622.573	26.4039	4.81754e-07
0.0137072	+		-0.00146131	-0.642681	-0.453742	-0.401832			+		+	0.768689	-297.275	622.583	26.4133	4.79498e-07
1.14977	+		-0.0209934	-0.671285	-0.483966	-0.271953		+	+		+	0.78884	-294.956	622.624	26.4543	4.69774e-07
-1.64304	+			0.964974	0.37377	-0.528728			+		+		-299.674	622.806	26.6364	4.28884e-07
1.31585	+			-2.12921	-0.546038							0.86664	-304.13	622.866	26.6967	4.1616e-07
0.080857		-0.540118											-308.444	623.014	26.8451	3.86393e-07
-0.342769		-0.55883	0.00658282										-307.484	623.181	27.0115	3.55544e-07
-0.682594		-0.587273	0.00719432	0.300953									-306.443	623.207	27.0381	3.50845e-07
-0.191422		-0.564317		0.272713									-307.592	623.396	27.2267	3.1928e-07
-1.6318	+		-0.00437495	1.01632	0.363627				+				-302.406	623.796	27.6264	2.61434e-07
2.9132	+		-0.0276225	-2.17038	-0.572994	0.108985		+				0.90136	-300.187	623.833	27.6636	2.56625e-07
-0.170699		-0.475638		-0.270053	0.286198	0.0368741							-305.695	623.842	27.6728	2.55446e-07
-0.334259	+		-0.0265285	1.02998	0.351445	0.0174434		+	+				-299.139	624.012	27.8427	2.34638e-07
1.38945	+			-2.08798	-0.464566	-0.42428					+	0.820487	-301.405	624.018	27.8488	2.33927e-07
-1.88834	+			1.05574	0.346915	-0.0327633			+				-302.621	624.226	28.0565	2.10849e-07
-0.578106		-0.500062	0.0062446	-0.185719	0.254324	-0.0077424							-304.918	624.442	28.2727	1.89248e-07
1.53249	+		-0.00446724	-2.09964	-0.516347							0.847598	-303.842	624.468	28.2982	1.86853e-07
1.39719	+			-2.24364	-0.588839	0.0497816						0.914613	-304.033	624.848	28.679	1.54452e-07
-1.59801	+		-0.000762729	0.958464	0.376502	-0.523959			+		+		-299.668	625.069	28.8991	1.38356e-07
0.0749311		-0.541649				0.0116487							-308.438	625.088	28.9189	1.36994e-07
-0.355559		-0.555485	0.00706536			-0.0358996							-307.432	625.185	29.0154	1.30546e-07
-0.698188		-0.583768	0.00772303	0.302423		-0.0391123							-306.381	625.213	29.0438	1.287e-07
0.878704	+		-0.0259946		0.268464			+					-304.287	625.356	29.1871	1.19805e-07
-0.509514	+		-0.0201698	0.969681	0.368996	-0.398028		+	+		+		-297.53	625.419	29.2496	1.16118e-07
-0.198101		-0.566009		0.27291		0.0127435							-307.584	625.49	29.3203	1.12082e-07
2.51423	+		-0.0271632	-1.99111	-0.346824			+		+		0.817464	-299.882	625.496	29.327	1.11708e-07
-0.788268	+		-0.0229751	1.83736				+	+				-302.26	625.729	29.5592	9.94666e-08
2.64032	+		-0.0217769	-2.11566	-0.505629	-0.277387		+			+	0.854714	-298.867	625.768	29.5982	9.75449e-08
1.23177	+			-2.21651	-0.489926					+		0.907411	-303.401	625.785	29.6153	9.67145e-08
-1.63964	+		-0.00417164	1.02337	0.360238	-0.0145923			+				-302.397	626.003	29.8341	8.66916e-08
1.48129				-2.17109	-0.469466							0.812389	-307.886	626.093	29.9232	8.29131e-08
1.15756	+		-0.0272713	-0.406274	0.400653			+					-303.57	626.123	29.9534	8.16696e-08
1.54078	+		-0.00237697	-2.11952	-0.464453	-0.408184					+	0.828071	-301.347	626.152	29.9824	8.04956e-08
1.70513	+		-0.00546488	-2.26786	-0.575109	0.0760589						0.916641	-303.629	626.241	30.0715	7.69874e-08
-2.15121	+			1.85323					+				-305.892	626.389	30.2195	7.14954e-08
2.82602	+		-0.0288146	-2.25363	-0.465094	0.112577		+		+		0.930964	-299.412	626.857	30.688	5.65666e-08
1.35526	+			-2.22119	-0.43155	-0.417853				+	+	0.879621	-300.652	627.037	30.8677	5.17047e-08
1.20538			0.00500257	-2.19584	-0.519684							0.846313	-307.337	627.125	30.956	4.94719e-08
-0.429725	+				0.267293	-0.540273					+		-305.188	627.159	30.9895	4.86499e-08
-0.179775	+			-0.491559	0.428051	-0.55164					+		-304.128	627.24	31.0702	4.67267e-08
1.64112				-2.41583	-0.569005	0.108416						0.920721	-307.421	627.293	31.1235	4.54983e-08
-0.621516	+				0.255245								-308.489	627.298	31.1287	4.53802e-08
-0.377818	+			-0.485391	0.413233								-307.437	627.326	31.1564	4.4754e-08
1.40587	+		-0.00399989	-2.17757	-0.45223					+		0.884003	-303.171	627.55	31.3809	4.00028e-08
0.879702	+		-0.0260323		0.268641	0.00230424		+					-304.287	627.557	31.3876	3.98683e-08
-1.92029	+			1.82344		-0.506504			+		+		-303.246	627.701	31.5321	3.70905e-08
1.3704	+			-2.37889	-0.564355	0.0627052				+		0.977258	-303.25	627.709	31.5392	3.69587e-08
-0.801005	+		-0.0225545	1.83608		-0.0267933		+	+				-302.23	627.919	31.7494	3.32716e-08
-2.11775	+			1.84892		-0.0733981			+				-305.658	628.099	31.9296	3.04045e-08
0.612332	+		-0.0278022		0.484628			+		+			-303.466	628.14	31.9707	2.9786e-08
1.17157	+		-0.0276216	-0.414132	0.404738	0.019903		+					-303.554	628.316	32.1471	2.72724e-08
-1.98688	+		-0.0027701	1.85132					+				-305.789	628.361	32.1916	2.66711e-08
-0.0604809	+		-0.00558451	-0.493573	0.424001								-307	628.605	32.4353	2.36123e-08
-0.321281	+		-0.00535284		0.263014								-308.091	628.633	32.4639	2.32771e-08
0.896063	+		-0.0291777	-0.423187	0.627782			+		+			-302.684	628.826	32.6564	2.11411e-08
1.38052			0.00394826	-2.36977	-0.581961	0.079358						0.91846	-307.111	628.827	32.658	2.11242e-08
2.55849	+		-0.0229898	-2.19338	-0.402418	-0.268999		+		+	+	0.882378	-298.123	628.958	32.7887	1.97875e-08
0.654317	+		-0.0195258		0.273275	-0.414084		+			+		-302.755	628.968	32.799	1.96855e-08
-0.590429	+				0.25181	-0.0639853							-308.314	629.08	32.911	1.86139e-08
1.49384	+		-0.00224295	-2.24844	-0.429084	-0.402881				+	+	0.885545	-300.6	629.233	33.0638	1.72449e-08
1.64189	+		-0.00505566	-2.38991	-0.544326	0.0859716				+		0.97359	-302.903	629.264	33.0948	1.69795e-08
-0.367567	+			-0.466054	0.404733	-0.0410802							-307.366	629.338	33.1685	1.63653e-08
-0.440301	+		0.000195944		0.267056	-0.541535					+		-305.188	629.359	33.1897	1.61924e-08
-0.103419	+		-0.00132646	-0.500926	0.432719	-0.543315					+		-304.11	629.429	33.2601	1.56329e-08
0.962032	+		-0.0209421	-0.452565	0.42232	-0.415412		+			+		-301.869	629.472	33.3026	1.5304e-08
-0.120699				-0.622598	0.428853								-310.698	629.608	33.4386	1.42979e-08
-2.06247	+		0.00252203	1.82422		-0.522811			+		+		-303.181	629.82	33.6507	1.2859e-08
-0.97766	+		-0.0167208	1.81825		-0.398388		+	+		+		-300.965	629.963	33.7934	1.19738e-08
-2.00725	+		-0.00192142	1.84804		-0.0657475			+				-305.611	630.206	34.0368	1.06015e-08
-0.679406	+			-0.493199	0.593168					+			-306.786	630.355	34.1855	9.84215e-09
-0.921631	+				0.429508					+			-307.878	630.362	34.1923	9.80863e-09
0.611056	+		-0.0277623		0.484585	-0.00251577		+		+			-303.465	630.389	34.22	9.67368e-09
-0.721168	+				0.437512	-0.544617				+	+		-304.604	630.417	34.248	9.53913e-09
-0.470233	+			-0.502181	0.604324	-0.556295				+	+		-303.493	630.445	34.2754	9.40938e-09
-0.334094	+		-0.00475935		0.259891	-0.042144							-308.02	630.645	34.4758	8.51237e-09
-0.0692155	+		-0.00536278	-0.485956	0.420368	-0.0154917							-306.99	630.763	34.5936	8.02529e-09
-0.397175					0.223823								-312.42	630.966	34.7969	7.24968e-09
-0.386484			0.00387859	-0.591655	0.419002								-310.375	631.07	34.9005	6.88355e-09
0.908338	+		-0.0294498	-0.429502	0.630184	0.0158613		+		+			-302.673	631.08	34.911	6.84778e-09
-0.129443				-0.628816	0.432145	0.0176204							-310.684	631.69	35.5203	5.04943e-09
-0.372561	+		-0.00549408	-0.500761	0.60657					+			-306.363	631.709	35.5401	4.99956e-09
-0.630766	+		-0.00527176		0.439959					+			-307.493	631.768	35.5987	4.85523e-09
0.827725	+		-0.0236017	0.351142				+					-307.554	631.892	35.7222	4.56442e-09
0.405718	+		-0.0213384		0.477802	-0.407575		+		+	+		-301.992	632.018	35.8482	4.28583e-09
-0.712505			0.00485246		0.224247								-311.916	632.044	35.8751	4.22862e-09
-0.897468	+				0.430473	-0.0656464				+			-307.695	632.172	36.0028	3.96697e-09
1.20953	+		-0.0237497					+					-308.886	632.378	36.2081	3.57989e-09
-0.673713	+			-0.473249	0.587166	-0.0420849				+			-306.712	632.407	36.2377	3.52734e-09
0.718367	+		-0.0228375	-0.467255	0.635844	-0.408813		+		+	+		-301.044	632.447	36.2781	3.45691e-09
-0.728489	+		0.000138628		0.43725	-0.545507				+	+		-304.604	632.667	36.4974	3.09786e-09
-0.391264	+		-0.00140261	-0.511982	0.610228	-0.547515				+	+		-303.473	632.68	36.5105	3.07756e-09
-0.393614					0.223438	-0.00545401							-312.418	633.05	36.8802	2.55826e-09
-0.392434			0.00405211	-0.586046	0.416325	-0.0119727							-310.369	633.19	37.0204	2.38507e-09
-0.181932	+												-312.521	633.255	37.0854	2.30873e-09
-0.477442	+			0.278097									-311.692	633.704	37.5346	1.8443e-09
-0.648404	+		-0.00465388		0.439391	-0.0446998				+			-307.413	633.809	37.6397	1.74989e-09
-0.383934	+		-0.005248	-0.492115	0.60347	-0.017525				+			-306.351	633.91	37.7411	1.66339e-09
-0.722796			0.00544391		0.221256	-0.0431031							-311.844	634.009	37.8399	1.58318e-09
0.810843	+		-0.0231055	0.351356		-0.0315584		+					-307.515	634.014	37.845	1.57916e-09
0.0279233	+					-0.533453					+		-309.706	634.018	37.8489	1.57612e-09
-0.304746	+			0.311363		-0.528851					+		-308.656	634.095	37.9261	1.51643e-09
1.19322	+		-0.023264			-0.0308984		+					-308.849	634.481	38.3114	1.2507e-09
-0.148888	+					-0.0839982							-312.232	634.784	38.6148	1.07466e-09
0.0306156	+		-0.0036278										-312.344	635.009	38.8401	9.6018e-10
-0.0102368													-315.481	635.024	38.8549	9.5308e-10
-0.450317	+			0.286111		-0.0905984							-311.353	635.157	38.9875	8.91926e-10
-0.245998	+		-0.00410657	0.286711									-311.464	635.379	39.2101	7.9801e-10
0.611918	+		-0.0170309	0.346739		-0.418131		+			+		-306.222	635.903	39.7333	6.14306e-10
-0.0975361	+		0.00223863			-0.547938					+		-309.657	636.098	39.9282	5.57283e-10
-0.321143			0.00479552										-315.004	636.135	39.9655	5.46986e-10
-0.440313	+		0.00239785	0.312471		-0.54435					+		-308.6	636.183	40.0135	5.33995e-10
0.986478	+		-0.0171039			-0.422783		+			+		-307.538	636.285	40.1161	5.07297e-10
-0.177173				0.164734									-315.187	636.502	40.3324	4.55311e-10
0.00149982	+		-0.00264598			-0.0722125							-312.143	636.738	40.5685	4.04607e-10
0.00484698						-0.0284133							-315.447	637.021	40.852	3.51128e-10
-0.28154	+		-0.00306657	0.291346		-0.0770601							-311.233	637.071	40.9019	3.42482e-10
-0.525615			0.00510974	0.181671									-314.648	637.508	41.3384	2.75323e-10
-0.345537			0.00572682			-0.067783							-314.831	637.875	41.7054	2.29168e-10
-0.162153				0.16502		-0.0288408							-315.153	638.519	42.3492	1.66097e-10
-0.55552			0.00608864	0.185618		-0.0707512							-314.459	639.238	43.0686	1.15913e-10
